# Supplementary material for: Effects of warming and nitrogen deposition on species and functional diversity of plant communities in the alpine meadow of Qinghai-Tibet Plateau
Source: PLoS One. 2025 Mar 24;20(3):e0319581. doi: 10.1371/journal.pone.0319581 (PMC11932474; doi:10.1371/journal.pone.0319581)
Supplement: S1 Data — (XLSX) [file pone.0319581.s004.xlsx]

## Sheet: Plant species diversity
		Height					height (cm)	Cover (%）	density（个）	biomass	relative height	relative coverage	Relative biomass	importance value (pi)	ln(pi)	pi.ln(pi)		H	R=S	LNS	J=H/LNS
2023.8.4
W0N0	Kobresia humilis (C.A.Mey.ex Trautv)	1.3	1.2	0.9	1.5	1.6	1.3	40	824	24.87	0.0790754	0.606061	0.341762	0.342299	-1.07207	-0.366969	-1.95988	1.95988	11	2.3979	0.817332
	Lancea tibetica Hook. f. & Thomson	0.7	0.9	0.8	1.1	0.9	0.88	1	4	0.48	0.053528	0.0151515	0.00659612	0.0250919	-3.68521	-0.0924689
	Potentilla anserina L.	1.1	1.2	1.3	1.4	1.2	1.24	5	13	8.86	0.0754258	0.0757576	0.121753	0.0909789	-2.39713	-0.218088
	Taraxacum lugubre Dahlst.	1.2	1.4	1.2	1.1	1.5	1.28	2	8	4.83	0.0778589	0.030303	0.0663735	0.0581785	-2.84424	-0.165474
	Thalictrum petaloideum L.	0.4	0.6	0.5	0.7	0.8	0.6	1	8	0.32	0.0364964	0.0151515	0.00439742	0.0186818	-3.98021	-0.0743573
	Gentiana straminea Maxim.	0.7	0.8	0.6	0.5	0.4	0.6	1	2	2.61	0.0364964	0.0151515	0.0358664	0.0291714	-3.53457	-0.103108
	Gentiana futtereri Diels et Gilg	1.7	1.6	1.3	1.2	1.1	1.38	5	10	6.85	0.0839416	0.0757576	0.0941322	0.0846105	-2.4697	-0.208962
	Saussurea superba Anthony	0.7	0.4	0.6	0.7	0.5	0.58	1	1	1.95	0.0352798	0.0151515	0.0267968	0.0257427	-3.6596	-0.0942081
	Leontopodium leontopodioides (Willd. ) Beauv.	0.2	0.1	0.4	0.3	0.1	0.22	1	3	1.2	0.013382	0.0151515	0.0164903	0.0150079	-4.19918	-0.063021
	Poa pratensis L.	4.7	4.1	5.6	5.2	4.2	4.76	5	30	13.3	0.289538	0.0757576	0.182768	0.182688	-1.69998	-0.310565
	Oxytropis ochrocephala Bunge	3.6	3.7	4.2	2.1	4.4	3.6	4	10	7.5	0.218978	0.0606061	0.103064	0.12755	-2.05925	-0.262656
							16.44	66		72.77
W0N0	Kobresia humilis (C.A.Mey.ex Trautv)	1.2	1.1	1.3	1.4	1.1	1.22	40	783	17.1	0.0861582	0.57971	0.192503	0.286124	-1.25133	-0.358035	-1.98964	1.98964	12	2.48491	0.80069
	Gentiana futtereri Diels et Gilg	1.1	0.9	1.2	1.4	1.3	1.18	4	16	5.8	0.0833333	0.057971	0.0652933	0.0688659	-2.67559	-0.184257
	Saussurea superba Anthony	0.9	0.4	1.2	0.7	1.1	0.86	1	2	2.11	0.0607345	0.0144928	0.0237532	0.0329935	-3.41145	-0.112555
	Potentilla anserina L.	0.9	0.7	0.9	1.1	0.8	0.88	5	11	6.88	0.0621469	0.0724638	0.0774513	0.0706873	-2.64949	-0.187285
	Leontopodium leontopodioides (Willd. ) Beauv.	0.3	0.2	0.2	0.1	0.3	0.22	1	4	0.6	0.0155367	0.0144928	0.00675447	0.0122613	-4.40131	-0.0539658
	Gentiana straminea Maxim.	0.8	0.7	0.9	1.1	0.8	0.86	1	2	0.6	0.0607345	0.0144928	0.00675447	0.0273272	-3.59987	-0.0983745
	Lancea tibetica Hook. f. & Thomson	0.4	0.6	0.7	0.5	0.7	0.58	1	5	0.6	0.0409605	0.0144928	0.00675447	0.0207359	-3.87589	-0.08037
	Oxytropis ochrocephala Bunge	0.3	0.4	0.6	0.7	0.4	0.48	3	9	6.3	0.0338983	0.0434783	0.070922	0.0494329	-3.00714	-0.148652
	Poa pratensis L.	2.7	3.1	5.6	5.2	3.2	3.96	8	46	27.01	0.279661	0.115942	0.304064	0.233222	-1.45576	-0.339516
	Thalictrum petaloideum L.	0.4	0.2	0.3	0.3	0.4	0.32	1	13	0.81	0.0225989	0.0144928	0.00911854	0.0154034	-4.17317	-0.0642809
	Pedicularis Linnaeus	2.6	2.4	2.3	2.2	2.1	2.32	1	3	1.21	0.163842	0.0144928	0.0136215	0.0639854	-2.7491	-0.175902
	Taraxacum lugubre Dahlst.	1.2	1.4	1.2	1.1	1.5	1.28	3	12	6.81	0.0903955	0.0434783	0.0766633	0.070179	-2.65671	-0.186445
							14.16	69		75.83
W0N0	Poa pratensis L.	4.2	3.7	5.1	4.5	6.2	4.74	9	52	32.01	0.253205	0.130435	0.408395	0.264012	-1.33176	-0.351601	-1.9472	1.9472	9	2.19722	0.886208
	Saussurea superba Anthony	1.7	1.6	1.4	1.5	1.2	1.48	1	1	2.02	0.0790598	0.0144928	0.0257719	0.0397748	-3.22452	-0.128255
	Gentiana straminea Maxim.	2.1	1.8	1.9	1.6	2	1.88	1	1	1.31	0.100427	0.0144928	0.0167134	0.0438779	-3.12635	-0.137177
	Oxytropis ochrocephala Bunge	4.6	3.7	4.2	2.6	3.8	3.78	4	10	9.5	0.201923	0.057971	0.121204	0.127033	-2.06331	-0.262108
	Taraxacum lugubre Dahlst.	3.2	2.7	2.6	3.3	1.8	2.72	2	8	7.1	0.145299	0.0289855	0.0905843	0.0882897	-2.42713	-0.214291
	Potentilla anserina L.	2.7	1.6	2.3	1.4	1.8	1.96	5	10	8.8	0.104701	0.0724638	0.112274	0.0964794	-2.33843	-0.22561
	Kobresia humilis (C.A.Mey.ex Trautv)	1.1	0.7	0.8	0.6	0.4	0.72	43	820	28.8	0.0384615	0.623188	0.367441	0.34303	-1.06994	-0.367021
	Gentiana futtereri Diels et Gilg	1.9	1.1	0.8	0.7	1.4	1.18	3	12	9.21	0.0630342	0.0434783	0.117504	0.0746723	-2.59465	-0.193748
	Thalictrum petaloideum L.	0.3	0.4	0.2	0.1	0.3	0.26	1	8	1.63	0.0138889	0.0144928	0.0207961	0.0163926	-4.11093	-0.0673887
							18.72	69		100.38
W0N0	Poa pratensis L.	14.1	13.8	11.2	7.7	9.8	11.32	10	50	37.65	0.59205	0.151515	0.419732	0.387766	-0.947353	-0.367351	-1.97845	1.97845	9	2.19722	0.900431
	Saussurea superba Anthony	1.4	1.6	1.4	1.5	1.2	1.42	1	1	2.02	0.0742678	0.0151515	0.0225195	0.0373129	-3.28842	-0.1227
	Gentiana straminea Maxim.	1.8	2.4	1.9	1.6	2	1.94	1	1	1.31	0.101464	0.0151515	0.0146042	0.0437401	-3.12949	-0.136884
	Oxytropis ochrocephala Bunge	3.6	4.7	4.6	2.6	3.8	3.86	5	13	12.6	0.201883	0.0757576	0.140468	0.13937	-1.97063	-0.274645
	Taraxacum lugubre Dahlst.	5.2	6.7	6.6	3.5	6.8	5.76	2	9	5.12	0.301255	0.030303	0.0570792	0.129546	-2.04372	-0.264755
	Potentilla anserina L.	1.7	2.6	1.3	1.4	1.8	1.76	3	11	10.48	0.0920502	0.0454545	0.116834	0.0847795	-2.4677	-0.209211
	Kobresia humilis (C.A.Mey.ex Trautv)	1.1	0.5	0.7	0.9	0.4	0.72	40	800	44.8	0.0376569	0.606061	0.499443	0.381053	-0.964816	-0.367646
	Gentiana futtereri Diels et Gilg	1.2	0.9	1.8	0.6	1.5	1.2	3	9	6.21	0.0627615	0.0454545	0.0692308	0.0591489	-2.8277	-0.167255
	Thalictrum petaloideum L.	0.2	0.4	0.6	0.2	0.3	0.34	1	8	1.51	0.0177824	0.0151515	0.0168339	0.0165893	-4.099	-0.0679994
							28.32	66		121.7
W0N16	Poa pratensis L.	11.2	12.3	13.1	11.2	14.3	12.42	11	55	27.5	0.413724	0.164179	0.309128	0.295677	-1.21849	-0.360279	-1.87746	1.87746	9	2.19722	0.854467
	Gentiana straminea Maxim.	3.4	4.1	3.7	4.4	3.9	3.9	1	1	1.3	0.129913	0.0149254	0.0146133	0.0531507	-2.93462	-0.155977
	Potentilla anserina L.	3.2	2.7	3.1	2.6	3.2	2.96	5	14	9.52	0.0986009	0.0746269	0.107014	0.0934141	-2.37071	-0.221458
	Thalictrum petaloideum L.	1.7	1.9	2.2	2.1	1.8	1.94	1	6	0.5	0.0646236	0.0149254	0.0056205	0.0283898	-3.56172	-0.101117
	Taraxacum lugubre Dahlst.	2.1	2.7	1.6	1.4	1.3	1.82	5	16	9.6	0.0606262	0.0746269	0.107914	0.0810556	-2.51262	-0.203662
	Oxytropis ochrocephala Bunge	3.2	5.4	3.1	3.7	4.1	3.9	5	11	8.25	0.129913	0.0746269	0.0927383	0.0990929	-2.3117	-0.229073
	Kobresia humilis (C.A.Mey.ex Trautv)	1.2	1.1	1.4	1.3	1.1	1.22	38	753	22.59	0.0406396	0.567164	0.253934	0.287246	-1.24742	-0.358315
	Saussurea superba Anthony	0.9	1.1	0.7	0.9	0.6	0.84	1	2	3.6	0.0279813	0.0149254	0.0404676	0.0277914	-3.58303	-0.0995775
	Gentiana futtereri Diels et Gilg	1.1	0.9	1.2	0.6	1.3	1.02	3	9	6.1	0.0339773	0.0447761	0.0685701	0.0491079	-3.01374	-0.147998
							30.02	67		88.96
W0N16	Poa pratensis L.	10.2	6.4	7.7	8.1	7.9	8.06	10	51	25.5	0.272297	0.138889	0.279238	0.230141	-1.46906	-0.338092	-1.98281	1.98281	11	2.3979	0.826896
	Lancea tibetica Hook. f. & Thomson	0.7	0.6	0.3	0.4	0.5	0.5	1	4	0.08	0.0168919	0.0138889	0.00087604	0.0105523	-4.55141	-0.0480278
	Saussurea superba Anthony	1.7	1.8	2.1	1.9	1.8	1.86	1	2	1.9	0.0628378	0.0138889	0.020806	0.0325109	-3.42618	-0.111388
	Potentilla anserina L.	2.1	1.9	1.8	1.7	2	1.9	5	13	5.84	0.0641892	0.0694444	0.0639509	0.0658615	-2.7202	-0.179157
	Taraxacum lugubre Dahlst.	2.6	2.7	3.1	2.6	2.8	2.76	6	25	11.4	0.0932432	0.0833333	0.124836	0.100471	-2.29789	-0.230871
	Thalictrum petaloideum L.	2.1	1.7	1.8	1.6	1.9	1.82	1	7	0.75	0.0614865	0.0138889	0.00821288	0.0278628	-3.58046	-0.0997616
	Pedicularis LinnaeuRanunculus japonicus Thunb.	6.4	5.7	3.2	4.8	3.3	4.68	1	5	2.2	0.158108	0.0138889	0.0240911	0.0653627	-2.7278	-0.178297
	Kobresia humilis (C.A.Mey.ex Trautv)	1.7	0.9	1.3	0.8	1.1	1.16	40	803	24.09	0.0391892	0.555556	0.263798	0.286181	-1.25113	-0.35805
	Gentiana futtereri Diels et Gilg	1.4	2.1	1.7	2.2	1.3	1.74	3	7	4.76	0.0587838	0.0416667	0.0521244	0.0508583	-2.97871	-0.151492
	Gentiana straminea Maxim.	2.1	1.9	2.1	1.7	1.8	1.92	1	1	1.3	0.0648649	0.0138889	0.0142357	0.0309965	-3.47388	-0.107678
	Oxytropis ochrocephala Bunge	2.2	3.4	3.6	4.7	2.1	3.2	3	6	4.5	0.108108	0.0416667	0.0492773	0.0663507	-2.7128	-0.179996
							29.6	72		82.32
W0N16	Poa pratensis L.	17.8	15.4	15.6	12.1	13.4	14.86	12	62	30.34	0.310359	0.179104	0.393209	0.294224	-1.22341	-0.359958	-1.72707	1.72707	11	2.3979	0.720246
	Oxytropis ochrocephala Bunge	3.2	2.7	4.2	3.1	4.1	3.46	3	9	6.3	0.072264	0.0447761	0.0816485	0.0662295	-2.71463	-0.179789
	Potentilla anserina L.	2.7	3.1	2.6	3.3	3.2	2.98	2	7	4.76	0.0622389	0.0298507	0.06169	0.0512599	-2.97085	-0.152285
	Pedicularis LinnaeuRanunculus japonicus Thunb.	2.6	5.4	5.1	4.3	4.2	4.32	1	3	1.1	0.0902256	0.0149254	0.0142561	0.0398023	-3.22383	-0.128316
	Saussurea superba Anthony	1.7	1.6	2.1	2.2	1.8	1.88	1	1	1.9	0.0392648	0.0149254	0.0246242	0.0262715	-3.63927	-0.095609
	Taraxacum lugubre Dahlst.	2.1	1.7	2.2	1.4	1.3	1.74	2	9	5.4	0.0363409	0.0298507	0.0699844	0.045392	-3.09242	-0.140371
	Carex moorcroftii Falc. ex Boott	5.4	5.6	4.3	5.2	4.4	4.98	1	5	0.2	0.10401	0.0149254	0.00259202	0.0405091	-3.20623	-0.129882
	Thalictrum petaloideum L.	1.3	0.9	0.7	1.1	1.2	1.04	1	6	0.3	0.021721	0.0149254	0.00388802	0.0135115	-4.30422	-0.0581562
	Kobresia humilis (C.A.Mey.ex Trautv)	1.8	2.1	1.7	2.2	1.6	1.88	41	772	23.16	0.0392648	0.61194	0.300156	0.31712	-1.14847	-0.364204
	Gentiana futtereri Diels et Gilg	1	2	1.5	2	1.3	1.56	2	5	3.4	0.0325815	0.0298507	0.0440643	0.0354988	-3.33826	-0.118504
							38.7	66		76.86
W0N16	Poa pratensis L.	15.8	15.4	17.6	13.1	16.4	15.66	13	61	30.5	0.345086	0.19403	0.392586	0.310567	-1.16935	-0.363163	-1.72794	1.72794	11	2.3979	0.720607
	Oxytropis ochrocephala Bunge	2.2	2.7	3.2	3.6	4.7	3.28	3	8	6.11	0.0722785	0.0447761	0.0786459	0.0652335	-2.72978	-0.178073
	Potentilla anserina L.	2	3.7	2.9	3.6	3.7	3.18	2	8	5.34	0.0700749	0.0298507	0.0687347	0.0562201	-2.87848	-0.161829
	Pedicularis LinnaeuRanunculus japonicus Thunb.	2.8	3.4	6.1	4.3	4.2	4.16	1	4	1.1	0.0916703	0.0149254	0.0141588	0.0402515	-3.21261	-0.129312
	Saussurea superba Anthony	2.7	2.6	1.1	1.2	1.7	1.86	1	1	1.82	0.0409872	0.0149254	0.0234264	0.0264463	-3.63264	-0.09607
	Taraxacum lugubre Dahlst.	2.6	1.9	2.7	1.6	1.5	2.06	2	8	4.9	0.0453944	0.0298507	0.0630712	0.0461055	-3.07682	-0.141858
	Carex moorcroftii Falc. ex Boott	2.4	3.6	5.3	5.2	4.4	4.18	1	4	0.2	0.0921111	0.0149254	0.00257433	0.0365369	-3.30943	-0.120916
	Thalictrum petaloideum L.	0.3	0.9	0.7	1.1	1.2	0.84	1	7	0.3	0.0185104	0.0149254	0.0038615	0.0124324	-4.38745	-0.0545466
	Kobresia humilis (C.A.Mey.ex Trautv)	1.9	2	1.6	2	1.5	1.8	40	784	23.52	0.0396651	0.597015	0.302742	0.313141	-1.1611	-0.363588
	Gentiana futtereri Diels et Gilg	1.2	1.1	1.4	1.9	1.3	1.38	2	6	3.6	0.0304099	0.0298507	0.046338	0.0355329	-3.3373	-0.118584
							38.4	66		77.39
W0N32	Poa pratensis L.	8.6	5.4	4.7	5.5	5.6	5.96	30	145	79.22	0.14687	0.37037	0.611077	0.376106	-0.977885	-0.367788	-1.71829	1.71829	9	2.19722	0.782028
	Potentilla anserina L.	2.7	3.1	3.2	2.6	3.4	3	5	18	12.21	0.073928	0.0617284	0.0941839	0.0766134	-2.56898	-0.196819
	Saussurea superba Anthony	1.9	2.1	2.2	1.7	1.8	1.94	1	2	3.8	0.0478068	0.0123457	0.0293119	0.0298215	-3.51253	-0.104749
	Aster tataricus L. f.	3.2	2.6	2.7	3.1	2.8	2.88	1	5	2.11	0.0709709	0.0123457	0.0162758	0.0331975	-3.40528	-0.113047
	Kobresia humilis (C.A.Mey.ex Trautv)	0.7	0.8	0.9	1.1	1.6	1.02	32	645	19.35	0.0251355	0.395062	0.149259	0.189819	-1.66168	-0.315419
	Taraxacum lugubre Dahlst.	2.1	1.9	1.7	2.2	1.8	1.94	3	14	8.4	0.0478068	0.037037	0.0647948	0.0498796	-2.99814	-0.149546
	Carex moorcroftii Falc. ex Boott	6.7	7.1	5.4	4.2	3.8	5.44	1	7	2.1	0.134056	0.0123457	0.0161987	0.0542002	-2.91507	-0.157997
	Gentiana futtereri Diels et Gilg	2.2	3.1	2.4	1.2	2.3	2.24	4	8	4.8	0.0551996	0.0493827	0.0370256	0.0472026	-3.05331	-0.144124
	Oxytropis ochrocephala Bunge	2.3	2.8	3	1.6	2.7	2.48	4	12	9.01	0.0611138	0.0493827	0.0695002	0.0599989	-2.81343	-0.168803
							26.9	81		141
W0N32	Poa pratensis L.	7.2	8.1	6.4	7.7	7.1	7.3	23	138	77.16	0.203343	0.270588	0.56482	0.34625	-1.06059	-0.367231	-1.79567	1.79567	10	2.30259	0.77985
	Pedicularis Linnaeus	4.2	5.6	3.7	3.2	2.6	3.86	1	3	1.22	0.107521	0.0117647	0.00893053	0.0427387	-3.15265	-0.13474
	Taraxacum lugubre Dahlst.	3.2	2.7	2.6	3.1	2.2	2.76	5	17	11.2	0.0768802	0.0588235	0.0819852	0.072563	-2.6233	-0.190355
	Lancea tibetica Hook. f. & Thomson	1.6	1.3	1.5	1.4	1.7	1.5	3	23	2.17	0.0417827	0.0352941	0.0158846	0.0309872	-3.47418	-0.107655
	Kobresia humilis (C.A.Mey.ex Trautv)	2.1	1.8	1.6	2.1	2.2	1.96	35	734	30.14	0.0545961	0.411765	0.220628	0.228996	-1.47405	-0.337552
	Potentilla anserina L.	1.6	1.3	1.4	1.5	1.3	1.42	5	17	11.02	0.0395543	0.0588235	0.0806676	0.0596818	-2.81873	-0.168227
	Thalictrum petaloideum L.	2.1	1.7	2.2	1.6	1.8	1.88	2	16	1.93	0.0523677	0.0235294	0.0141278	0.0300083	-3.50628	-0.105218
	Aster tataricus L. f.	1.2	1.6	1.4	1.5	1.3	1.4	1	3	1.2	0.0389972	0.0117647	0.00878413	0.0198487	-3.91962	-0.0777992
	Gentiana futtereri Diels et Gilg	3.2	3.6	2.4	2.2	2.3	2.74	3	7	4.76	0.0763231	0.0352941	0.0348437	0.0488203	-3.01961	-0.147418
	Oxytropis ochrocephala Bunge	2.1	2.8	2.3	1.6	2.7	2.3	4	10	7.35	0.0640669	0.0470588	0.0538028	0.0549762	-2.90086	-0.159478
							27.12	82		148.15
W0N32	Poa pratensis L.	11.2	12.3	9.7	11.1	11.2	11.1	29	174	106.01	0.255643	0.349398	0.677857	0.427632	-0.849492	-0.36327	-1.58211	1.58211	10	2.30259	0.687102
	Saussurea superba Anthony	2.3	2.1	2.6	1.8	1.9	2.14	1	2	2.8	0.049286	0.0120482	0.017904	0.0264127	-3.63391	-0.0959815
	Oxytropis ochrocephala Bunge	3.2	4.1	5.6	3.3	3.2	3.88	2	7	4.8	0.0893597	0.0240964	0.0306925	0.0480495	-3.03552	-0.145855
	Pedicularis Linnaeus	3.1	2.7	2.6	3.3	2.8	2.9	1	4	1.7	0.0667895	0.0120482	0.0108703	0.0299027	-3.50981	-0.104953
	Potentilla anserina L.	1.6	2.1	1.9	2.2	1.3	1.82	5	16	12.8	0.0419162	0.060241	0.0818467	0.0613346	-2.79141	-0.17121
	Taraxacum lugubre Dahlst.	2.6	2.7	2.8	1.4	1.6	2.22	3	13	8.11	0.0511285	0.0361446	0.0518575	0.0463769	-3.07095	-0.142421
	Kobresia humilis (C.A.Mey.ex Trautv)	0.7	0.9	1.1	1.2	1	0.98	31	628	10.84	0.0225702	0.373494	0.0693139	0.155126	-1.86352	-0.28908
	Polygonum viviparum L.	4.3	2.7	2.6	2.1	3.3	3	1	6	2.01	0.0690926	0.0120482	0.0128525	0.0313311	-3.46314	-0.108504
	Gentiana futtereri Diels et Gilg	2.2	2.6	2.6	2.7	2.3	2.48	4	14	9.66	0.0571165	0.0481928	0.0617687	0.0556927	-2.88791	-0.160835
							30.52	77		158.73
W0N32	Poa pratensis L.	14.2	10.3	19.7	9.1	10.2	12.7	26	134	87.23	0.288243	0.325	0.661736	0.424993	-0.855683	-0.363659	-1.72319	1.72319	11	2.3979	0.718626
	Saussurea superba Anthony	3.3	2.1	2.5	1.9	2	2.36	1	2	3.9	0.0535633	0.0125	0.0295858	0.031883	-3.44568	-0.109859
	Oxytropis ochrocephala Bunge	3	2.1	3.6	3.3	3.2	3.04	3	8	3.9	0.0689968	0.0375	0.0295858	0.0453609	-3.09311	-0.140306
	Pedicularis Linnaeus	2.1	3.7	3.6	2.3	2.6	2.86	1	4	1.26	0.0649115	0.0125	0.00955849	0.02899	-3.5408	-0.102648
	Potentilla anserina L.	2.6	2.7	2.9	1.2	2.3	2.34	4	17	11.08	0.0531094	0.05	0.084054	0.0623878	-2.77439	-0.173088
	Taraxacum lugubre Dahlst.	1.6	2.2	2.8	1.4	1.6	1.92	3	14	9.41	0.0435769	0.0375	0.0713852	0.0508207	-2.97945	-0.151418
	Kobresia humilis (C.A.Mey.ex Trautv)	0.7	0.9	1.1	1.2	1	0.98	35	628	29.14	0.0222424	0.4375	0.221059	0.226934	-1.4831	-0.336565
	Polygonum viviparum L.	5.3	3.7	1.6	2.1	2.3	3	1	6	3.97	0.068089	0.0125	0.0301168	0.0369019	-3.29949	-0.121758
	Thalictrum petaloideum L.	1.1	1.6	1.5	2.3	1.4	1.58	1	9	0.59	0.0358602	0.0125	0.0044758	0.017612	-4.03917	-0.0711379
	Gentiana futtereri Diels et Gilg	2.3	2.3	2.4	2.3	2	2.26	3	10	8.66	0.0512937	0.0375	0.0656956	0.0514964	-2.96624	-0.152751
							33.04	78		159.14
W1N0	Oxytropis ochrocephala Bunge	8.6	8.8	9.4	9.6	9.1	9.1	5	16	12.6	0.132769	0.0625	0.0919775	0.0957489	-2.34603	-0.224629	-1.83678	1.83678	11	2.3979	0.765996
	Pedicularis Linnaeus	11.2	11.3	9.5	9.7	9.8	10.3	1	4	1.32	0.150277	0.0125	0.00963574	0.057471	-2.85648	-0.164164
	Aster tataricus L. f.	6.4	6.5	4.3	5.2	6.7	5.82	1	7	3.12	0.0849139	0.0125	0.0227754	0.0400631	-3.2173	-0.128895
	Poa pratensis L.	11.2	9.8	9.7	8.7	8.9	9.66	20	124	69.2	0.14094	0.25	0.505146	0.298695	-1.20833	-0.360923
	Potentilla anserina L.	3.4	5.6	4.3	5.2	4.1	4.52	5	16	12.1	0.0659469	0.0625	0.0883276	0.0722582	-2.62751	-0.189859
	Thalictrum petaloideum L.	5.1	1.8	5.3	5.6	5.7	4.7	1	8	0.46	0.0685731	0.0125	0.00335791	0.0281437	-3.57043	-0.100485
	Kobresia humilis (C.A.Mey.ex Trautv)	1.3	1.4	1.2	1.1	0.9	1.18	41	821	25.66	0.0172162	0.5125	0.187313	0.23901	-1.43125	-0.342083
	Saussurea superba Anthony	4.3	3.1	2.7	2.8	3.3	3.24	1	1	1.96	0.0472717	0.0125	0.0143076	0.0246931	-3.70123	-0.0913949
	Taraxacum lugubre Dahlst.	3.4	5.1	3.2	2.8	1.9	3.28	2	8	5.22	0.0478553	0.025	0.038105	0.0369867	-3.2972	-0.121953
	Gentiana futtereri Diels et Gilg	3.3	2.3	2.6	2.3	2.2	2.54	2	7	5.03	0.0370587	0.025	0.036718	0.0329256	-3.41351	-0.112392
							54.34	79		136.67
W1N0	Elymus nutans Griseb.	51.2	52.4	56.4	52.1	52.2	52.86	2	11	5.81	0.350252	0.0289855	0.0653985	0.148212	-1.90911	-0.282953	-1.9432	1.9432	12	2.48491	0.782001
	Saussurea superba Anthony	2.6	2.7	2.2	2.3	2.7	2.5	1	1	1.98	0.0165651	0.0144928	0.0222873	0.0177817	-4.02959	-0.0716529
	Aster tataricus L. f.	5.6	4.7	4.5	4.8	4.9	4.9	1	6	2.64	0.0324675	0.0144928	0.0297163	0.0255589	-3.66677	-0.0937185
	Oxytropis ochrocephala Bunge	9.7	11.2	10.4	12.3	10.8	10.88	2	6	4.56	0.0720912	0.0289855	0.0513282	0.0508016	-2.97983	-0.15138
	Taraxacum lugubre Dahlst.	4.6	3.8	3.7	4.4	3.9	4.08	2	13	9.03	0.0270342	0.0289855	0.101643	0.0525544	-2.94591	-0.15482
	Poa pratensis L.	18.9	19.2	21.3	17.6	15.4	18.48	16	32	16.8	0.122449	0.231884	0.189104	0.181146	-1.70845	-0.309479
	Gentiana straminea Maxim.	6.7	6.4	6.6	6.5	6.9	6.62	1	1	1.32	0.0438643	0.0144928	0.0148582	0.0244051	-3.71296	-0.0906152
	Pedicularis LinnaeuRanunculus japonicus Thunb.	15.4	12.3	13.4	11.9	13.4	13.28	1	4	1.22	0.0879936	0.0144928	0.0137326	0.0387396	-3.25089	-0.125938
	Potentilla anserina L.	6.7	4.3	5.2	7.6	3.4	5.44	3	13	9.21	0.0360456	0.0434783	0.10367	0.0610645	-2.79583	-0.170726
	Gentiana futtereri Diels et Gilg	7.8	6.5	8.9	9.7	6.9	7.96	2	5	3.55	0.0527432	0.0289855	0.0399595	0.0405627	-3.20491	-0.13
	Kobresia humilis (C.A.Mey.ex Trautv)	1.2	1.3	1.1	2.1	1.9	1.52	37	810	32.4	0.0100716	0.536232	0.364701	0.303668	-1.19182	-0.361918
							128.52	68		88.52
W1N0	Elymus nutans Griseb.	38.7	44.6	52.3	51.6	49.7	47.38	2	11	5.62	0.211442	0.0253165	0.0393971	0.092052	-2.3854	-0.219581	-2.05809	2.05809	14	2.63906	0.779857
	Poa pratensis L.	41.2	29.8	27.6	31.8	28.7	31.82	20	117	63.11	0.142003	0.253165	0.442411	0.279193	-1.27585	-0.356209
	Oxytropis ochrocephala Bunge	20.3	19.9	18.5	16.4	17.2	18.46	5	14	10.65	0.0823813	0.0632911	0.0746583	0.0734436	-2.61124	-0.191779
	Polygonum viviparum L.	12.4	15.7	22.1	24.2	31.1	21.1	1	6	2.02	0.0941628	0.0126582	0.0141605	0.0403272	-3.21073	-0.12948
	Kobresia humilis (C.A.Mey.ex Trautv)	4.2	3.7	2.8	2.6	3.1	3.28	35	770	24.3	0.0146376	0.443038	0.170347	0.209341	-1.56379	-0.327365
	Potentilla anserina L.	5.2	6.3	4.7	5.1	3.8	5.02	3	13	9.12	0.0224027	0.0379747	0.0639327	0.0414367	-3.18359	-0.131917
	Pedicularis Linnaeus	15.4	16.8	20.3	21.2	19.7	18.68	1	5	1.6	0.0833631	0.0126582	0.0112163	0.0357459	-3.33132	-0.119081
	Taraxacum lugubre Dahlst.	5.6	4.2	4.3	4.7	4.8	4.72	5	20	13.11	0.0210639	0.0632911	0.0919033	0.0587528	-2.83442	-0.16653
	Saussurea superba Anthony	2.2	3.5	2.7	3.1	2.9	2.88	1	1	1.9	0.0128526	0.0126582	0.0133193	0.0129434	-4.34717	-0.056267
	Gentiana futtereri Diels et Gilg	7.8	8.6	8.4	8.9	7.6	8.26	2	7	4.83	0.0368618	0.0253165	0.0338591	0.0320125	-3.44163	-0.110175
	Anemone cathayensis Kitag. ex Ziman & Kadota	11.2	11.3	10.7	10.2	10.8	10.84	1	6	2.6	0.0483756	0.0126582	0.0182264	0.0264201	-3.63363	-0.0960008
	Aster tataricus L. f.	15.3	15.6	11.2	11.4	12.3	13.16	1	7	3.1	0.058729	0.0126582	0.0217315	0.0310396	-3.47249	-0.107785
	Thalictrum petaloideum L.	3.2	2.7	3.3	3.4	3.8	3.28	1	7	0.37	0.0146376	0.0126582	0.00259376	0.00996321	-4.60886	-0.045919
							188.88	78		142.33
W1N0	Elymus nutans Griseb.	28.7	34.2	32.7	56.6	51.7	40.78	2	10	5.52	0.229359	0.025641	0.0371867	0.0973955	-2.32897	-0.226832	-1.99608	1.99608	14	2.63906	0.756361
	Poa pratensis L.	51.3	32.8	37.2	22.8	27.7	34.36	22	125	70.03	0.193251	0.282051	0.471773	0.315692	-1.15299	-0.363989
	Oxytropis ochrocephala Bunge	16.3	22.9	17.1	15.6	17.2	17.82	5	14	10.55	0.100225	0.0641026	0.0710725	0.0784667	-2.54508	-0.199704
	Polygonum viviparum L.	11.4	10.7	11.1	14.2	11.1	11.7	1	6	2.12	0.0658043	0.0128205	0.0142819	0.0309689	-3.47477	-0.10761
	Kobresia humilis (C.A.Mey.ex Trautv)	2.2	3.8	2.9	2.7	3.1	2.94	35	781	28.3	0.0165354	0.448718	0.190649	0.218634	-1.52035	-0.332402
	Potentilla anserina L.	3.2	6.3	5.7	3.1	3.8	4.42	3	10	8.26	0.0248594	0.0384615	0.0556454	0.0396554	-3.22753	-0.127989
	Pedicularis Linnaeus	5.4	6.8	6.3	5.2	6.7	6.08	1	6	1.8	0.0341957	0.0128205	0.0121261	0.0197141	-3.92642	-0.0774059
	Taraxacum lugubre Dahlst.	4.6	6.2	6.3	5.7	5.8	5.72	2	9	8.22	0.032171	0.025641	0.0553759	0.0377293	-3.27732	-0.123651
	Saussurea superba Anthony	3.2	3.5	2.7	3.1	2.9	3.08	1	1	1.81	0.0173228	0.0128205	0.0121935	0.0141123	-4.26071	-0.0601283
	Gentiana futtereri Diels et Gilg	7.2	8.1	8	8.3	7.5	7.82	2	8	4.8	0.043982	0.025641	0.0323363	0.0339864	-3.38179	-0.114935
	Anemone cathayensis Kitag. ex Ziman & Kadota	7.2	10.3	9.7	10.2	8.8	9.24	1	6	2.8	0.0519685	0.0128205	0.0188628	0.027884	-3.5797	-0.0998163
	Aster tataricus L. f.	12.3	11.6	10.2	9.4	10.3	10.76	1	7	3.6	0.0605174	0.0128205	0.0242522	0.0325301	-3.42559	-0.111435
	Thalictrum petaloideum L.	3.2	2.7	3.3	3.4	3.8	3.28	1	5	0.33	0.0184477	0.0128205	0.00222312	0.0111638	-4.49508	-0.0501821
							158	77		148.14
W1N16	Poa pratensis L.	18.4	19.2	17.4	21.3	20.9	19.44	20	120	66.72	0.149171	0.263158	0.470456	0.294262	-1.22329	-0.359966	-1.92985	1.92985	13	2.56495	0.752391
	Oxytropis ochrocephala Bunge	12.3	11.4	12.1	11.1	12.3	11.84	5	14	11.36	0.0908533	0.0657895	0.0801015	0.0789148	-2.53939	-0.200395
	Saussurea superba Anthony	2.1	1.7	1.3	1.4	1.5	1.6	1	1	1.9	0.0122775	0.0131579	0.0133973	0.0129442	-4.34711	-0.0562699
	Potentilla anserina L.	1.1	1.2	1.3	1.1	1.4	1.22	5	15	11.01	0.00936157	0.0657895	0.0776336	0.0509282	-2.97734	-0.151631
	Taraxacum lugubre Dahlst.	3.6	4.3	2.7	2.6	3.1	3.26	3	14	8.54	0.0250153	0.0394737	0.0602172	0.0415687	-3.18041	-0.132205
	Lancea tibetica Hook. f. & Thomson	1.7	1.4	1.6	1.3	1.1	1.42	1	7	0.87	0.0108963	0.0131579	0.00613454	0.0100629	-4.5989	-0.0462783
	Kobresia humilis (C.A.Mey.ex Trautv)	1.7	2.3	1.6	1.4	1.3	1.66	30	681	20.55	0.0127379	0.394737	0.144902	0.184126	-1.69214	-0.311566
	Gentiana futtereri Diels et Gilg	3.2	4.1	3.7	3.6	2.2	3.36	5	15	11.01	0.0257827	0.0657895	0.0776336	0.0564019	-2.87525	-0.16217
	Polygonum viviparum L.	4.3	2.7	3.4	3.3	3.6	3.46	1	6	1.91	0.02655	0.0131579	0.0134678	0.0177252	-4.03277	-0.0714817
	Pedicularis LinnaeuRanunculus japonicus Thunb.	6.7	7.3	11.2	7.8	8.1	8.22	1	4	1.29	0.0630755	0.0131579	0.00909604	0.0284431	-3.55985	-0.101253
	Thalictrum petaloideum L.	2.1	2.2	3.1	3.1	2.2	2.54	1	7	0.38	0.0194905	0.0131579	0.00267945	0.0117759	-4.4417	-0.0523052
	Elymus nutans Griseb.	53.4	51.3	37.6	52.3	53.1	49.54	2	11	6.06	0.380141	0.0263158	0.0427302	0.149729	-1.89893	-0.284325
							107.56	75		141.6
W1N16	Poa pratensis L.	24.3	23.1	22.6	19.7	25.1	22.96	20	127	70.11	0.135842	0.277778	0.487993	0.300538	-1.20218	-0.361301	-1.92394	1.92394	11	2.3979	0.802344
	Elymus nutans Griseb.	51.2	53.4	55.2	37.8	39.6	47.44	2	11	6.11	0.280677	0.0277778	0.042528	0.116994	-2.14563	-0.251026
	Oxytropis ochrocephala Bunge	14.5	15.6	14.3	15.1	11.2	14.14	5	14	10.66	0.0836587	0.0694444	0.0741978	0.075767	-2.58009	-0.195486
	Taraxacum lugubre Dahlst.	11.2	12.3	10.7	9.8	13.4	11.48	4	21	13.01	0.067921	0.0555556	0.0905547	0.0713438	-2.64025	-0.188365
	Potentilla anserina L.	13.2	14.3	12.1	11.6	12.1	12.66	5	16	12.11	0.0749024	0.0694444	0.0842904	0.0762124	-2.57423	-0.196188
	Anaphalis lactea Maxim.	17.8	16.4	19.2	15.3	16.1	16.96	1	5	2.11	0.100343	0.0138889	0.0146864	0.0429728	-3.14719	-0.135244
	Saussurea superba Anthony	5.6	4.3	5.5	6.2	5.7	5.46	1	1	1.9	0.0323039	0.0138889	0.0132248	0.0198058	-3.92178	-0.0776741
	Pedicularis LinnaeuRanunculus japonicus Thunb.	11.2	12.3	11.7	10.4	10.7	11.26	1	4	1.24	0.0666193	0.0138889	0.00863089	0.029713	-3.51617	-0.104476
	Kobresia humilis (C.A.Mey.ex Trautv)	4.5	5.6	3.7	5.5	3.9	4.64	30	695	22.11	0.0274524	0.416667	0.153894	0.199338	-1.61275	-0.321483
	Gentiana futtereri Diels et Gilg	3.1	3.6	2.7	3.8	2.8	3.2	2	6	4.14	0.0189327	0.0277778	0.028816	0.0251755	-3.68188	-0.0926933
							150.2	71		143.5
W1N16	Elymus nutans Griseb.	46.3	45.6	35.7	39.1	45.6	42.46	5	26	14.5	0.217387	0.0632911	0.0861357	0.122271	-2.10151	-0.256955	-2.01573	2.01573	12	2.48491	0.811189
	Poa pratensis L.	29.8	31.2	25.6	27.8	26.1	28.1	21	128	70.15	0.143866	0.265823	0.416719	0.275469	-1.28928	-0.355157
	Oxytropis ochrocephala Bunge	19.7	18.6	14.3	16.8	17.1	17.3	3	9	7.22	0.0885726	0.0379747	0.0428896	0.056479	-2.87389	-0.162314
	Polygonum viviparum L.	26.3	23.8	16.7	17.9	18.3	20.6	1	6	2.6	0.105468	0.0126582	0.015445	0.0445237	-3.11173	-0.138546
	Potentilla anserina L.	14.2	14.7	13.9	10.7	8.4	12.38	5	16	11.21	0.0633832	0.0632911	0.0665918	0.064422	-2.7423	-0.176665
	Gentiana futtereri Diels et Gilg	6.8	6.9	5.7	4.3	4.8	5.7	5	16	12.04	0.0291829	0.0632911	0.0715223	0.0546655	-2.90652	-0.158886
	Anemone cathayensis Kitag. ex Ziman & Kadota	15.2	14.6	11.9	10.7	13.4	13.16	1	4	1.7	0.0673766	0.0126582	0.0100987	0.0300445	-3.50508	-0.105308
	Pedicularis LinnaeuRanunculus japonicus Thunb.	13.6	15.2	14.9	9.8	10.7	12.84	1	4	1.8	0.0657383	0.0126582	0.0106927	0.0296964	-3.51673	-0.104434
	Kobresia humilis (C.A.Mey.ex Trautv)	1.8	2.3	1.9	2.2	2.4	2.12	30	690	28.3	0.010854	0.379747	0.168113	0.186238	-1.68073	-0.313016
	Thalictrum petaloideum L.	3.5	4.6	3.3	4.1	5.1	4.12	1	7	0.389	0.0210936	0.0126582	0.00231081	0.0120209	-4.42111	-0.0531456
	Taraxacum lugubre Dahlst.	11.2	9.4	8.1	10.5	7.6	9.36	5	27	18.22	0.0479214	0.0632911	0.108234	0.0731488	-2.61526	-0.191303
							168.14	78		168.129
W1N16	Elymus nutans Griseb.	26.3	25.6	55.7	30.1	55.8	38.7	4	10	5.7	0.212801	0.0571429	0.0334174	0.10112	-2.29144	-0.231712	-1.9783	1.9783	12	2.48491	0.796128
	Poa pratensis L.	39.8	37.2	35.6	29.8	30.1	34.5	20	143	78.66	0.189706	0.285714	0.46116	0.312193	-1.16413	-0.363434
	Oxytropis ochrocephala Bunge	9.7	11.6	14.7	18.1	27.1	16.24	2	22	16.72	0.0892995	0.0285714	0.0980243	0.0719651	-2.63157	-0.189381
	Polygonum viviparum L.	16.3	13.8	26.7	11.9	15.3	16.8	1	16	4.9	0.0923788	0.0142857	0.0287272	0.0451306	-3.0982	-0.139823
	Potentilla anserina L.	10.2	12.7	13.9	10.7	8.4	11.18	3	11	8.04	0.0614759	0.0428571	0.0471361	0.0504897	-2.98599	-0.150762
	Gentiana futtereri Diels et Gilg	5.8	6.7	6.7	4.3	4.8	5.66	2	13	8.97	0.0311228	0.0285714	0.0525884	0.0374276	-3.28535	-0.122963
	Anemone cathayensis Kitag. ex Ziman & Kadota	15.2	14.6	11.9	10.7	13.4	13.16	1	4	2.01	0.0723634	0.0142857	0.011784	0.032811	-3.41699	-0.112115
	Pedicularis LinnaeuRanunculus japonicus Thunb.	13.6	15.2	14.9	9.8	10.7	12.84	1	6	2.04	0.0706038	0.0142857	0.0119599	0.0322831	-3.43321	-0.110835
	Kobresia humilis (C.A.Mey.ex Trautv)	1.8	2.3	1.9	2.2	2.4	2.12	30	690	28.1	0.0116573	0.428571	0.164742	0.201657	-1.60119	-0.32289
	Thalictrum petaloideum L.	3.5	4.6	3.3	4.1	5.1	4.12	1	7	0.41	0.0226548	0.0142857	0.00240371	0.0131147	-4.33402	-0.0568395
	Taraxacum lugubre Dahlst.	11.2	9.4	8.1	10.5	7.6	9.36	4	22	14.7	0.0514682	0.0571429	0.0861816	0.0649309	-2.73443	-0.177549
							164.68	69		170.25
W1N32	Elymus nutans Griseb.	51.2	62.4	54.8	44.7	51.2	52.86	3	18	9.87	0.202296	0.0379747	0.0573304	0.0992004	-2.31061	-0.229214	-2.14296	2.14296	14	2.63906	0.812016
	Poa pratensis L.	29.4	35.2	31.8	30.7	28.9	31.2	20	131	73.11	0.119403	0.253165	0.424663	0.265744	-1.32522	-0.35217
	Oxytropis ochrocephala Bunge	17.4	16.3	15.2	17.2	22.4	17.7	5	14	11.5	0.0677382	0.0632911	0.0667983	0.0659426	-2.71897	-0.179296
	Polygonum viviparum L.	41.3	36.2	33.4	37.1	42.4	38.08	1	7	2.62	0.145733	0.0126582	0.0152184	0.0578698	-2.84956	-0.164904
	Pedicularis Linnaeus	21.4	20.8	19.9	21.4	22.3	21.16	1	4	1.7	0.0809797	0.0126582	0.00987454	0.0345042	-3.36668	-0.116164
	Potentilla anserina L.	11.2	9.4	8.7	9.9	14.3	10.7	5	21	15.11	0.0409491	0.0632911	0.0877672	0.0640025	-2.74883	-0.175932
	Kobresia humilis (C.A.Mey.ex Trautv)	2.6	1.8	3.4	2.7	3.3	2.76	30	703	28.22	0.0105626	0.379747	0.163917	0.184742	-1.68879	-0.311992
	Taraxacum lugubre Dahlst.	17.2	10.3	18.1	14.9	16.2	15.34	5	26	15.7	0.0587065	0.0632911	0.0911942	0.0710639	-2.64418	-0.187906
	Saussurea superba Anthony	9.7	3.4	3.5	4.1	4.6	5.06	1	1	1.96	0.0193647	0.0126582	0.0113848	0.0144692	-4.23573	-0.0612878
	Gentiana straminea Maxim.	7.4	3.8	7.5	6.4	7.1	6.44	1	1	1.2	0.024646	0.0126582	0.00697026	0.0147582	-4.21596	-0.0622198
	Pedicularis LinnaeuRanunculus japonicus Thunb.	14.9	16.5	17.6	19.8	13.4	16.44	1	4	1.43	0.0629162	0.0126582	0.00830623	0.0279602	-3.57697	-0.100013
	Thalictrum petaloideum L.	8.4	7.5	5.3	6.2	7.1	6.9	1	7	0.45	0.0264064	0.0126582	0.00261385	0.0138928	-4.27638	-0.0594111
	Gentiana futtereri Diels et Gilg	9.1	8.7	8.8	11.3	9.7	9.52	4	13	8.97	0.0364332	0.0506329	0.0521027	0.0463896	-3.07068	-0.142448
							234.16	78		171.84
W1N32	Oxytropis ochrocephala Bunge	15.1	16.2	13.4	15.8	11.9	14.48	10	32	24.22	0.0993823	0.121951	0.149747	0.123693	-2.08995	-0.258513	-1.83371	1.83371	11	2.3979	0.764715
	Poa pratensis L.	27.6	26.3	26.2	28.1	27.5	27.14	24	147	80.85	0.186273	0.292683	0.499876	0.326277	-1.12001	-0.365433
	Potentilla anserina L.	6.9	12.3	9.8	9.9	11.1	10	5	17	11.75	0.0686342	0.0609756	0.0726475	0.0674191	-2.69683	-0.181818
	Saussurea superba Anthony	3.3	3.6	2.9	2.7	3.7	3.24	1	1	1.91	0.0222375	0.0121951	0.0118091	0.0154139	-4.17249	-0.0643142
	Taraxacum lugubre Dahlst.	21.1	19.8	20.1	18.7	17.9	19.52	5	18	11.72	0.133974	0.0609756	0.072462	0.0891372	-2.41758	-0.215496
	Aster tataricus L. f.	1.2	1.3	0.9	1.8	2.1	1.46	1	3	1.7	0.0100206	0.0121951	0.0105107	0.0109088	-4.51819	-0.049288
	Polygonum viviparum L.	19.3	18.7	17.6	21.3	27.8	20.94	1	6	2.1	0.14372	0.0121951	0.0129838	0.0562996	-2.87707	-0.161978
	Gentiana futtereri Diels et Gilg	14.3	11.2	14.3	7.9	20.1	13.56	2	5	3.45	0.0930679	0.0243902	0.0213305	0.0462629	-3.07341	-0.142185
	Kobresia humilis (C.A.Mey.ex Trautv)	3.5	4.1	3.8	2.7	2.5	3.32	31	682	20.47	0.0227865	0.378049	0.126561	0.175799	-1.73841	-0.305611
	Gentiana straminea Maxim.	5.8	7.3	4.6	3.5	7.6	5.76	1	3	3.2	0.0395333	0.0121951	0.0197848	0.0238377	-3.73648	-0.0890694
							119.42	81		161.37
W1N32	Poa pratensis L.	16.7	14.3	17.8	18.2	17.6	16.92	25	154	84.7	0.134628	0.316456	0.55926	0.336781	-1.08832	-0.366526	-1.80595	1.80595	10	2.30259	0.784313
	Elymus nutans Griseb.	31.4	33.6	41.2	43.1	38.3	37.52	1	6	3.3	0.298536	0.0126582	0.0217894	0.110995	-2.19827	-0.243996
	Oxytropis ochrocephala Bunge	13.4	15.2	11.2	13.2	11.6	12.92	10	21	15.76	0.102801	0.126582	0.104061	0.111148	-2.19689	-0.24418
	Saussurea superba Anthony	2.6	3.7	2.4	2.8	1.9	2.68	1	1	1.96	0.021324	0.0126582	0.0129416	0.0156413	-4.15784	-0.0650339
	Potentilla anserina L.	16.7	12.4	15.3	14.6	14.7	14.74	3	11	7.6	0.117282	0.0379747	0.0501816	0.0684794	-2.68122	-0.183609
	Taraxacum lugubre Dahlst.	9.7	11.3	8.6	7.5	7.4	8.9	2	11	6.9	0.0708148	0.0253165	0.0455596	0.0472303	-3.05272	-0.144181
	Kobresia humilis (C.A.Mey.ex Trautv)	2.3	1.7	2.2	2.4	2.1	2.14	30	690	21.5	0.0170274	0.379747	0.141961	0.179578	-1.71714	-0.308362
	Gentiana futtereri Diels et Gilg	9.6	7.4	7.3	8.2	11.2	8.74	5	12	8.29	0.0695417	0.0632911	0.0547375	0.0625235	-2.77221	-0.173328
	Gentiana straminea Maxim.	4.3	4.6	5.4	4.7	4.3	4.66	1	1	1.32	0.0370783	0.0126582	0.00871575	0.0194841	-3.93816	-0.0767314
							109.22	78		151.33
W1N32	Poa pratensis L.	13.7	24.3	27.1	22.7	27.6	23.08	25	154	85.11	0.175727	0.320513	0.536904	0.344381	-1.06601	-0.367112	-1.81654	1.81654	10	2.30259	0.788914
	Elymus nutans Griseb.	30.4	31.6	22.2	23.1	28.3	27.12	1	6	3.6	0.206487	0.0128205	0.0227101	0.0806725	-2.51736	-0.203082
	Oxytropis ochrocephala Bunge	23.4	10.2	13.2	25.2	22.6	18.92	10	23	18.4	0.144054	0.128205	0.116074	0.129444	-2.04451	-0.264649
	Saussurea superba Anthony	1.6	2.7	1.4	1.8	2.1	1.92	1	2	3.2	0.0146185	0.0128205	0.0201867	0.0158753	-4.14299	-0.0657711
	Potentilla anserina L.	26.7	22.4	15.3	24.6	24.7	22.74	3	10	6.9	0.173138	0.0384615	0.0435276	0.0850425	-2.4646	-0.209596
	Taraxacum lugubre Dahlst.	8.7	9.3	10.6	9.5	8.4	9.3	3	16	10.4	0.0708086	0.0384615	0.0656069	0.0582923	-2.84228	-0.165683
	Kobresia humilis (C.A.Mey.ex Trautv)	1.3	2.7	2.5	2.7	2.8	2.4	28	635	19.05	0.0182732	0.358974	0.120174	0.165807	-1.79693	-0.297944
	Gentiana futtereri Diels et Gilg	7.6	8.4	9.3	10.2	9.2	8.94	5	15	10.33	0.0680676	0.0641026	0.0651653	0.0657785	-2.72146	-0.179014
	Gentiana straminea Maxim.	2.3	2.6	3.4	5.7	2.3	3.26	1	1	1.27	0.0248211	0.0128205	0.00801161	0.0152177	-4.18529	-0.0636907
							117.68	77		158.26
W2N0	Elymus nutans Griseb.	33.6	36.8	23.4	48.6	49.9	38.46	2	11	6.05	0.241068	0.027027	0.0474324	0.105176	-2.25212	-0.236869	-1.68221	1.68221	9	2.19722	0.765607
	Poa pratensis L.	53.4	62.8	46.7	58.1	69.3	58.06	20	131	70.11	0.363921	0.27027	0.549667	0.394619	-0.929833	-0.36693
	Oxytropis ochrocephala Bunge	17.6	16.3	18.8	19.2	20.1	18.4	4	12	9.1	0.115332	0.0540541	0.0713446	0.0802434	-2.52269	-0.202429
	Potentilla anserina L.	8.1	4.3	5.6	6.2	8.3	6.5	2	7	4.88	0.0407421	0.027027	0.0382595	0.0353429	-3.34266	-0.118139
	Taraxacum lugubre Dahlst.	15.4	14.3	16.1	12.7	14.8	14.66	2	11	7.15	0.0918892	0.027027	0.0560564	0.0583242	-2.84174	-0.165742
	Pedicularis LinnaeuRanunculus japonicus Thunb.	15.6	14.3	16.1	11.8	13.9	14.34	1	4	1.4	0.0898834	0.0135135	0.0109761	0.0381243	-3.2669	-0.124548
	Gentiana futtereri Diels et Gilg	9.9	7.4	7.9	7.8	5.4	7.68	2	6	4.14	0.0481384	0.027027	0.0324579	0.0358744	-3.32773	-0.11938
	Kobresia humilis (C.A.Mey.ex Trautv)	1.8	2.4	2.3	2.9	2.7	2.42	40	880	26.4	0.0151686	0.540541	0.206978	0.254229	-1.36952	-0.348172
							160.52	73		129.23
W2N0	Oxytropis ochrocephala Bunge	13.4	14.6	25.1	12.6	12.7	15.68	10	28	25.28	0.122884	0.135135	0.170719	0.142913	-1.94552	-0.27804	-1.92668	1.92668	10	2.30259	0.836748
	Potentilla anserina L.	7.4	9.8	10.2	8.1	8.3	8.76	2	6	4.15	0.068652	0.027027	0.0280254	0.0412348	-3.18847	-0.131476
	Poa pratensis L.	21.2	43.4	32.8	54.6	45.1	39.42	20	122	79.2	0.308934	0.27027	0.534846	0.37135	-0.99061	-0.367863
	Elymus nutans Griseb.	39.7	53.2	47.1	61.2	51.7	50.58	5	30	16.7	0.396395	0.0675676	0.112777	0.192246	-1.64898	-0.31701
	Saussurea superba Anthony	6.4	11.7	4.3	4.4	5.2	6.4	1	1	1.76	0.0501567	0.0135135	0.0118855	0.0251852	-3.6815	-0.0927194
	Anemone cathayensis Kitag. ex Ziman & Kadota	8.7	12.3	11.4	8.6	9.2	10.04	1	6	2.31	0.0786834	0.0135135	0.0155997	0.0359322	-3.32612	-0.119515
	Taraxacum lugubre Dahlst.	6.4	7.8	13.2	5.6	8.3	8.26	2	12	7.81	0.0647335	0.027027	0.0527418	0.0481674	-3.03307	-0.146095
	Kobresia humilis (C.A.Mey.ex Trautv)	3.7	2.4	3.3	3.6	2.8	3.16	30	710	22.3	0.0247649	0.405405	0.150594	0.193588	-1.64202	-0.317876
	Thalictrum petaloideum L.	1.2	2.1	1.9	2.2	1.8	1.84	1	8	0.43	0.0144201	0.0135135	0.00290384	0.0102791	-4.57764	-0.0470542
	Gentiana futtereri Diels et Gilg	4.3	3.8	6.4	3.6	7.2	5.06	2	6	4.14	0.0396552	0.027027	0.0279579	0.0315467	-3.45629	-0.109034
							149.2	74		164.08
W2N0	Elymus nutans Griseb.	21.1	21.8	31.4	22.8	41.3	27.68	2	12	6.6	0.138775	0.025974	0.0425504	0.0690997	-2.6722	-0.184649	-1.86713	1.86713	12	2.48491	0.751388
	Poa pratensis L.	25.2	26.8	24.3	20.8	26.2	24.66	20	122	68.2	0.123634	0.25974	0.439688	0.274354	-1.29334	-0.354832
	Oxytropis ochrocephala Bunge	22.1	27.2	30.3	28.9	27.6	27.22	5	16	12.22	0.136468	0.0649351	0.0787828	0.0933954	-2.37091	-0.221432
	Polygonum viviparum L.	10.1	11.2	10.6	18.7	14.2	12.96	1	6	2.1	0.0649754	0.012987	0.0135388	0.0305004	-3.49002	-0.106447
	Saussurea superba Anthony	3.6	4.1	2.8	5.2	3.7	3.88	1	1	1.76	0.0194525	0.012987	0.0113468	0.0145954	-4.22705	-0.0616956
	Taraxacum lugubre Dahlst.	11.4	12.7	8.7	12.1	12.5	11.48	5	25	13.11	0.0575554	0.0649351	0.0845207	0.0690037	-2.6736	-0.184488
	Potentilla anserina L.	10.3	10.2	8.5	7.6	6.8	8.68	5	16	11.05	0.0435175	0.0649351	0.0712398	0.0598974	-2.81512	-0.168619
	Anemone cathayensis Kitag. ex Ziman & Kadota	6.2	2.7	8.5	6.7	6.4	6.1	1	6	2.7	0.0305826	0.012987	0.017407	0.0203255	-3.89588	-0.0791858
	Thalictrum petaloideum L.	2.5	1.9	1.8	2.1	1.3	1.92	1	7	0.37	0.00962599	0.012987	0.0023854	0.0083328	-4.78756	-0.0398938
	Kobresia humilis (C.A.Mey.ex Trautv)	1.7	2.1	2.8	2.4	2.6	2.32	30	721	21.66	0.0116314	0.38961	0.139643	0.180295	-1.71316	-0.308874
	Gentiana futtereri Diels et Gilg	7.4	6.8	5.2	5.3	6.1	6.16	5	16	10.12	0.0308834	0.0649351	0.065244	0.0536875	-2.92458	-0.157013
							133.06	76		149.89
W2N0	Elymus nutans Griseb.	31.1	31.8	41.4	52.8	47.3	40.88	2	12	6.6	0.22373	0.025641	0.0446429	0.0980047	-2.32274	-0.227639	-1.93235	1.93235	12	2.48491	0.777636
	Poa pratensis L.	29.2	32.8	27.3	22.8	28.2	28.06	27	164	75.3	0.153568	0.346154	0.509334	0.336352	-1.0896	-0.366488
	Oxytropis ochrocephala Bunge	22.1	29.2	20.3	27.9	20.1	23.92	2	8	7.12	0.130911	0.025641	0.0481602	0.0682373	-2.68476	-0.183201
	Polygonum viviparum L.	23.1	25.4	19.2	18.1	22	21.56	1	6	2.3	0.117995	0.0128205	0.0155574	0.0487909	-3.02021	-0.147359
	Saussurea superba Anthony	2.9	2.8	3.1	3.3	3.6	3.14	1	1	1.66	0.0171848	0.0128205	0.0112284	0.0137445	-4.28711	-0.0589244
	Taraxacum lugubre Dahlst.	10.4	9.6	7.8	10.1	11.1	9.8	2	12	10.01	0.053634	0.025641	0.0677083	0.0489944	-3.01605	-0.14777
	Potentilla anserina L.	9.3	8.2	10.5	9.6	7.8	9.08	5	15	10.05	0.0496935	0.0641026	0.0679789	0.0605917	-2.8036	-0.169875
	Anemone cathayensis Kitag. ex Ziman & Kadota	10.2	13.7	15.1	12.2	13.1	12.86	1	5	2.3	0.0703809	0.0128205	0.0155574	0.0329196	-3.41369	-0.112377
	Thalictrum petaloideum L.	2.1	2.1	2.9	2.1	2.3	2.3	1	5	0.31	0.0125876	0.0128205	0.00209686	0.00916831	-4.692	-0.0430177
	Kobresia humilis (C.A.Mey.ex Trautv)	1.7	1.9	2	3.4	2.6	2.32	30	702	20.88	0.012697	0.384615	0.141234	0.179515	-1.71749	-0.308317
	Gentiana futtereri Diels et Gilg	7.4	6.4	7.6	8.1	5.9	7.08	5	17	11.06	0.0387478	0.0641026	0.0748106	0.0592203	-2.82649	-0.167386
							161	77		147.59
W2N16	Elymus nutans Griseb.	61.2	67.4	61.3	74.5	53.2	63.52	2	11	6.05	0.317061	0.0243902	0.0388293	0.12676	-2.06546	-0.261818	-1.89609	1.89609	11	2.3979	0.790729
	Poa pratensis L.	24.3	35.6	31.2	31.4	29.8	30.46	20	126	68.12	0.152042	0.243902	0.437199	0.277714	-1.28116	-0.355797
	Oxytropis ochrocephala Bunge	15.4	13.2	18.7	15.3	16.8	15.88	10	28	21.28	0.0792652	0.121951	0.136577	0.112598	-2.18393	-0.245906
	Saussurea superba Anthony	4.2	3.1	2.8	3.3	2.7	3.22	1	1	1.74	0.0160727	0.0121951	0.0111674	0.0131451	-4.33171	-0.0569407
	Gentiana futtereri Diels et Gilg	6.4	6.7	4.3	7.2	5.1	5.94	2	6	4.14	0.0296496	0.0243902	0.0265708	0.0268702	-3.61674	-0.0971825
	Polygonum viviparum L.	21.2	22.4	25.8	26.7	28.7	24.96	1	6	2.22	0.124588	0.0121951	0.0142481	0.0503438	-2.98888	-0.150472
	Taraxacum lugubre Dahlst.	12.3	11.1	7.8	8.1	7.6	9.38	5	26	17.2	0.0468204	0.0609756	0.110391	0.072729	-2.62102	-0.190624
	Thalictrum petaloideum L.	5.4	6.7	4.2	3.6	3.7	4.72	1	7	0.43	0.0235599	0.0121951	0.00275977	0.0128383	-4.35532	-0.0559149
	Kobresia humilis (C.A.Mey.ex Trautv)	2.4	3.2	5.4	4.4	7.5	4.58	34	758	23.22	0.0228611	0.414634	0.149028	0.195508	-1.63216	-0.319099
	Potentilla anserina L.	5.3	6.7	11.3	6.6	7.8	7.54	5	16	11.04	0.037636	0.0609756	0.0708555	0.0564891	-2.87371	-0.162333
							170.2	81		155.44
W2N16	Elymus nutans Griseb.	51.6	48.9	44.3	47.2	44.7	47.34	1	6	3.41	0.366749	0.0131579	0.0240785	0.134662	-2.00499	-0.269996	-1.8139	1.8139	10	2.30259	0.787765
	Poa pratensis L.	28.6	26.3	28.9	23.2	28.7	27.14	20	106	58.2	0.210257	0.263158	0.410959	0.294791	-1.22149	-0.360084
	Oxytropis ochrocephala Bunge	10.2	9.8	11.4	12.3	9.2	10.58	10	28	21.29	0.0819647	0.131579	0.150332	0.121292	-2.10956	-0.255872
	Saussurea superba Anthony	3.2	3.1	2.7	2.8	2.9	2.94	1	1	1.81	0.0227766	0.0131579	0.0127807	0.0162384	-4.12038	-0.0669083
	Taraxacum lugubre Dahlst.	4.3	6.7	5.4	4.8	4.9	5.22	5	26	17.2	0.04044	0.0657895	0.121452	0.0758938	-2.57842	-0.195686
	Potentilla anserina L.	6.7	4.3	2.6	5.4	4.2	4.64	2	6	4.21	0.0359467	0.0263158	0.0297274	0.0306633	-3.48469	-0.106852
	Gentiana futtereri Diels et Gilg	5.4	5.6	3.2	4.3	2.7	4.24	5	16	11.12	0.0328478	0.0657895	0.07852	0.0590524	-2.82933	-0.167079
	Gentiana straminea Maxim.	4.3	3.7	4.1	4.4	3.9	4.08	1	2	1.62	0.0316083	0.0131579	0.0114391	0.0187351	-3.97736	-0.0745161
	Kobresia humilis (C.A.Mey.ex Trautv)	3.2	2.7	2.6	3.8	2.9	3.04	30	712	22.37	0.0235513	0.394737	0.157958	0.192082	-1.64983	-0.316903
							109.22	75		141.23
W2N16	Elymus nutans Griseb.	61.3	44.8	35.6	53.4	58.1	50.64	2	12	6.7	0.285553	0.0253165	0.041122	0.117331	-2.14276	-0.251411	-2.09497	2.09497	14	2.63906	0.793831
	Poa pratensis L.	31.2	25.1	28.7	25.4	26.3	27.34	19	117	65.32	0.154167	0.240506	0.400908	0.265194	-1.32729	-0.35199
	Oxytropis ochrocephala Bunge	14.3	15.2	13.8	13.1	14.8	14.24	10	26	19.74	0.0802977	0.126582	0.121156	0.109345	-2.21324	-0.242008
	Potentilla anserina L.	12.6	7.9	8.4	3.7	6.2	7.76	5	17	11.73	0.0437578	0.0632911	0.0719941	0.059681	-2.81874	-0.168225
	Saussurea superba Anthony	1.4	1.7	2.3	2.1	2.2	1.94	1	1	1.65	0.0109394	0.0126582	0.010127	0.0112416	-4.48814	-0.0504537
	Taraxacum lugubre Dahlst.	5.4	4.3	4.6	4.7	2.7	4.34	5	27	17.82	0.0244728	0.0632911	0.109372	0.065712	-2.72247	-0.178899
	Anemone cathayensis Kitag. ex Ziman & Kadota	4.3	5.1	5.6	6.2	5.7	5.38	1	6	2.6	0.0303372	0.0126582	0.0159578	0.0196511	-3.92962	-0.0772213
	Gentiana straminea Maxim.	4.3	3.7	4.1	3.3	4.5	3.98	1	2	2.8	0.0224428	0.0126582	0.0171853	0.0174288	-4.04963	-0.0705801
	Kobresia humilis (C.A.Mey.ex Trautv)	2.6	3.1	2.4	3.3	3	2.88	28	702	22.17	0.01624	0.35443	0.136071	0.168914	-1.77837	-0.300391
	Pedicularis Linnaeus	7.6	5.8	6.4	11.2	6.7	7.54	1	5	1.6	0.0425172	0.0126582	0.00982017	0.0216652	-3.83205	-0.0830221
	Anaphalis lactea Maxim.	15.6	17.4	13.2	11.6	12.3	14.02	1	5	1.7	0.0790572	0.0126582	0.0104339	0.0340498	-3.37993	-0.115086
	Pedicularis LinnaeuRanunculus japonicus Thunb.	6.7	5.4	7.7	6.6	5.7	6.42	1	4	1.6	0.0362016	0.0126582	0.00982017	0.01956	-3.93427	-0.0769543
	Gentiana futtereri Diels et Gilg	6.7	7.4	7.8	6.7	5.4	6.8	3	10	7.11	0.0383444	0.0379747	0.0436384	0.0399858	-3.21923	-0.128724
							153.28	78		162.54
W2N16	Elymus nutans Griseb.	61.3	44.8	35.6	53.4	58.1	50.64	2	11	6.12	0.431419	0.0263158	0.0392988	0.165678	-1.79771	-0.297841	-1.85179	1.85179	9	2.19722	0.842786
	Poa pratensis L.	28.6	26.3	28.9	23.2	28.7	27.14	20	126	70.21	0.231215	0.263158	0.450844	0.315072	-1.15495	-0.363894
	Oxytropis ochrocephala Bunge	14.3	15.2	13.8	13.1	14.8	14.24	10	29	22.37	0.121315	0.131579	0.143646	0.13218	-2.02359	-0.267478
	Potentilla anserina L.	6.7	4.3	2.6	5.4	4.2	4.64	5	14	9.66	0.0395297	0.0657895	0.0620304	0.0557832	-2.88628	-0.161006
	Taraxacum lugubre Dahlst.	5.4	4.3	4.6	4.7	2.7	4.34	5	23	15.62	0.0369739	0.0657895	0.100302	0.0676884	-2.69284	-0.182274
	Gentiana straminea Maxim.	4.3	3.7	4.1	3.3	4.5	3.98	1	1	1.32	0.033907	0.0131579	0.00847621	0.0185137	-3.98924	-0.0738556
	Kobresia humilis (C.A.Mey.ex Trautv)	3.2	2.7	2.6	3.8	2.9	3.04	30	721	24.11	0.0258988	0.394737	0.154819	0.191818	-1.65121	-0.316732
	Anaphalis lactea Maxim.	3.2	3.1	2.7	2.8	2.9	2.94	1	4	1.5	0.0250469	0.0131579	0.00963206	0.0159456	-4.13857	-0.065992
	Gentiana futtereri Diels et Gilg	6.7	5.4	7.7	6.6	5.7	6.42	2	7	4.82	0.0546942	0.0263158	0.030951	0.0373203	-3.28822	-0.122717
							117.38	76		155.73
W2N32	Elymus nutans Griseb.	60.3	59.4	56.7	53.8	52.4	56.52	4	24	14.2	0.28878	0.047619	0.0849435	0.140447	-1.96292	-0.275687	-1.69549	1.69549	11	2.3979	0.707074
	Poa pratensis L.	23.9	24.8	22.7	22.9	26.8	24.22	30	174	87.1	0.123748	0.357143	0.521026	0.333973	-1.0967	-0.366267
	Oxytropis ochrocephala Bunge	8.3	9.2	9.8	5.4	4.6	7.46	2	6	4.58	0.0381157	0.0238095	0.0273973	0.0297742	-3.51411	-0.10463
	Potentilla anserina L.	9.3	7.6	4.8	5.1	4.7	6.3	5	22	16.12	0.0321888	0.0595238	0.0964288	0.0627138	-2.76917	-0.173665
	Astragalus membranaceus (Fisch.) Bunge	4.4	4.3	4.2	5.3	6.4	4.92	1	7	0.46	0.025138	0.0119048	0.00275169	0.0132648	-4.32264	-0.057339
	Saussurea superba Anthony	5.3	4.6	3.7	3.8	4.3	4.34	1	1	1.66	0.0221745	0.0119048	0.00993001	0.0146698	-4.22197	-0.0619353
	Taraxacum lugubre Dahlst.	7.4	6.7	6.3	9.8	8.6	7.76	2	11	7.22	0.0396485	0.0238095	0.0431896	0.0355492	-3.33684	-0.118622
	Kobresia humilis (C.A.Mey.ex Trautv)	2.6	2.8	3.1	3.4	2.3	2.84	32	710	22.4	0.0145105	0.380952	0.133995	0.176486	-1.73451	-0.306117
	Gentiana futtereri Diels et Gilg	4.5	6.7	4.4	3.6	5.1	4.86	5	16	11.04	0.0248314	0.0595238	0.0660406	0.0501319	-2.9931	-0.15005
	Anemone cathayensis Kitag. ex Ziman & Kadota	7.4	5.6	7.3	4.8	12.6	7.54	1	5	2.11	0.0385244	0.0119048	0.0126219	0.021017	-3.86242	-0.0811766
							126.76	83		166.89
W2N32	Elymus nutans Griseb.	48.9	50.2	47.6	49.8	51.4	49.58	2	12	6.8	0.261885	0.0240964	0.0410802	0.10902	-2.21622	-0.241613	-1.90879	1.90879	14	2.63906	0.723284
	Poa pratensis L.	27.8	25.4	28.1	28.3	26.9	27.3	27	171	90.3	0.1442	0.325301	0.54552	0.338341	-1.0837	-0.36666
	Oxytropis ochrocephala Bunge	7.7	5.9	8.8	7.3	5.6	7.06	5	16	12.22	0.0372914	0.060241	0.0738235	0.0571186	-2.86263	-0.163509
	Aster tataricus L. f.	9.9	7.8	8.1	7.7	10.1	8.72	1	5	2.31	0.0460596	0.0120482	0.0139552	0.024021	-3.72883	-0.0895701
	Potentilla anserina L.	7.1	8.2	9.8	9.9	8.4	8.68	3	10	7.11	0.0458483	0.0361446	0.0429529	0.0416486	-3.17849	-0.13238
	Taraxacum lugubre Dahlst.	10.4	8.7	8.2	9.3	9.2	9.16	2	11	7.31	0.0483837	0.0240964	0.0441612	0.0388804	-3.24726	-0.126255
	Gentiana straminea Maxim.	4.6	6.7	7.3	6.5	5.2	6.06	1	1	1.31	0.0320093	0.0120482	0.00791397	0.0173238	-4.05567	-0.0702597
	Pedicularis LinnaeuRanunculus japonicus Thunb.	5.6	4.7	7.5	8.3	8.4	6.9	1	4	1.42	0.0364462	0.0120482	0.00857851	0.0190243	-3.96204	-0.075375
	Anemone cathayensis Kitag. ex Ziman & Kadota	4.3	5.6	7.8	6.5	7.9	6.42	1	6	2.74	0.0339108	0.0120482	0.0165529	0.0208373	-3.87101	-0.0806614
	Saussurea superba Anthony	3.7	4.1	3.8	2.4	3.2	3.44	1	2	3.27	0.0181703	0.0120482	0.0197547	0.0166577	-4.09488	-0.0682114
	Gentiana futtereri Diels et Gilg	4.3	3.1	3.2	2.7	3.3	3.32	2	6	4.14	0.0175364	0.0240964	0.0250106	0.0222145	-3.80701	-0.0845707
	Pedicularis Linnaeus	8.7	11.2	8.9	10.3	9.2	9.66	1	4	1.6	0.0510247	0.0120482	0.00966592	0.0242463	-3.71949	-0.0901838
	Kobresia humilis (C.A.Mey.ex Trautv)	2.7	4.2	3.1	2.6	3.7	3.26	35	792	24.78	0.0172195	0.421687	0.149701	0.196202	-1.62861	-0.319537
							149.56	82		165.31
W2N32	Elymus nutans Griseb.	41.2	45.6	47.8	42.1	45.6	44.46	5	32	18.1	0.287693	0.0581395	0.0982574	0.14803	-1.91034	-0.282788	-1.80653	1.80653	11	2.3979	0.75338
	Poa pratensis L.	21.3	22.1	27.6	22.3	24.6	23.58	30	185	102.76	0.152582	0.348837	0.557842	0.353087	-1.04104	-0.367578
	Oxytropis ochrocephala Bunge	17.6	16.4	18.1	15.2	14.3	16.32	3	11	8.59	0.105604	0.0348837	0.0466316	0.062373	-2.77462	-0.173062
	Potentilla anserina L.	9.8	11.2	8.4	8.6	11.3	9.86	4	15	11.22	0.0638023	0.0465116	0.0609087	0.0570742	-2.8634	-0.163426
	Kobresia humilis (C.A.Mey.ex Trautv)	6.5	6.4	4.3	4.8	7.1	5.82	35	791	24.22	0.0376602	0.406977	0.13148	0.192039	-1.65006	-0.316875
	Anemone cathayensis Kitag. ex Ziman & Kadota	8.7	6.4	8.2	9.7	8.5	8.3	1	6	2.81	0.0537078	0.0116279	0.0152543	0.0268633	-3.61699	-0.0971645
	Saussurea superba Anthony	6.4	5.7	5.3	5.1	4.9	5.48	1	1	1.63	0.0354601	0.0116279	0.0088486	0.0186455	-3.98215	-0.0742493
	Aster tataricus L. f.	8.1	7.8	10.2	9.7	8.4	8.84	1	6	2.72	0.057202	0.0116279	0.0147658	0.0278652	-3.58038	-0.099768
	Gentiana futtereri Diels et Gilg	4.5	5.2	5.1	4.3	6.1	5.04	3	7	4.85	0.0326129	0.0348837	0.0263286	0.0312751	-3.46493	-0.108366
	Taraxacum lugubre Dahlst.	7.8	8.9	7.7	8.1	6.8	7.86	2	11	7.1	0.0508606	0.0232558	0.038543	0.0375531	-3.282	-0.123249
							135.56	85		184
W2N32	Elymus nutans Griseb.	30.2	25.1	37.8	51.7	63.2	41.6	5	32	15.2	0.355191	0.0574713	0.0959717	0.169545	-1.77464	-0.300881	-1.74951	1.74951	8	2.07944	0.841334
	Poa pratensis L.	21.7	24.8	20	31.5	42.2	28.04	30	147	82.1	0.239413	0.344828	0.518374	0.367538	-1.00093	-0.367879
	Oxytropis ochrocephala Bunge	10.7	9.9	12.6	13.1	12.8	11.82	4	13	9.75	0.100922	0.045977	0.0615608	0.0694866	-2.66662	-0.185295
	Potentilla anserina L.	7.8	10.2	9.4	12.6	10.4	10.08	3	11	7.6	0.0860656	0.0344828	0.0479859	0.0561781	-2.87923	-0.16175
	Kobresia humilis (C.A.Mey.ex Trautv)	3.1	3.6	2.7	2.9	3.2	3.1	37	821	25.63	0.0264686	0.425287	0.161826	0.204527	-1.58705	-0.324596
	Anemone cathayensis Kitag. ex Ziman & Kadota	6.7	7.4	8.1	10.7	9.5	8.48	1	6	2.17	0.0724044	0.0114943	0.0137012	0.0325333	-3.42549	-0.111442
	Gentiana futtereri Diels et Gilg	6.1	5.8	7.2	5.7	6.4	6.24	3	8	4.83	0.0532787	0.0344828	0.0304963	0.0394192	-3.2335	-0.127462
	Taraxacum lugubre Dahlst.	6.8	9.9	7.6	8.7	5.8	7.76	4	20	11.1	0.0662568	0.045977	0.0700846	0.0607728	-2.80061	-0.170201
							117.12	87		158.38
W3N0	Elymus nutans Griseb.	23.2	42.7	64.1	66.4	60.3	51.34	5	31	17.12	0.270239	0.0581395	0.0986062	0.142328	-1.94962	-0.277486	-1.70033	1.70033	11	2.3979	0.709093
	Poa pratensis L.	41.2	48.9	41.3	46.7	47.4	45.1	20	126	70.11	0.237393	0.232558	0.403813	0.291255	-1.23356	-0.359279
	Oxytropis ochrocephala Bunge	10.2	10.8	11.4	7.4	8.9	9.74	10	31	13.45	0.0512686	0.116279	0.077468	0.0816719	-2.50505	-0.204592
	Anemone cathayensis Kitag. ex Ziman & Kadota	4.6	5.8	3.7	4.9	5.2	4.84	1	3	1.37	0.0254764	0.0116279	0.0078908	0.0149984	-4.19981	-0.0629903
	Potentilla anserina L.	5.3	4.7	5.6	4.7	5.9	5.24	5	18	9.12	0.0275819	0.0581395	0.0525285	0.0460833	-3.0773	-0.141812
	Taraxacum lugubre Dahlst.	5.2	4.9	6.3	4.8	5.6	5.36	5	26	10.11	0.0282135	0.0581395	0.0582306	0.0481945	-3.03251	-0.14615
	Gentiana futtereri Diels et Gilg	4.7	6.2	5.4	5.7	3.2	5.04	2	7	2.87	0.0265291	0.0232558	0.0165304	0.0221051	-3.81195	-0.0842634
	Pedicularis Linnaeus	4.4	4.7	5.8	6.6	4.3	5.16	1	4	1.61	0.0271608	0.0116279	0.00927313	0.0160206	-4.13388	-0.0662272
	Kobresia humilis (C.A.Mey.ex Trautv)	4.3	5.6	4.4	3.7	5.1	4.62	35	782	20.22	0.0243183	0.406977	0.116461	0.182585	-1.70054	-0.310493
	Thalictrum petaloideum L.	4.2	3.1	3.3	2.7	2.8	3.22	1	7	0.39	0.0169492	0.0116279	0.00224628	0.0102744	-4.5781	-0.0470374
							139.66	85		146.37
W3N0	Poa pratensis L.	53.1	73.4	64.7	59.8	60.3	62.26	21	127	87.11	0.408316	0.256098	0.532555	0.398989	-0.91882	-0.3666	-1.73809	1.73809	10	2.30259	0.754844
	Oxytropis ochrocephala Bunge	7.4	5.8	6.2	4.9	4.2	5.7	10	32	18.11	0.037382	0.121951	0.110717	0.0900168	-2.40776	-0.216739
	Pedicularis LinnaeuRanunculus japonicus Thunb.	4.9	7.1	6.4	5.3	7.9	6.32	1	4	1.43	0.0414481	0.0121951	0.00874243	0.0207952	-3.87303	-0.0805405
	Gentiana futtereri Diels et Gilg	3.4	3.6	4.2	3.8	2.9	3.58	2	6	4.16	0.0234785	0.0243902	0.0254325	0.0244338	-3.71179	-0.090693
	Taraxacum lugubre Dahlst.	5.8	6.4	3.5	5.7	3.9	5.06	2	11	7.16	0.0331847	0.0243902	0.0437733	0.0337827	-3.38781	-0.114449
	Potentilla anserina L.	9.8	8.7	9.6	8.3	10.5	9.38	5	21	15.11	0.0615163	0.0609756	0.0923764	0.0716227	-2.63634	-0.188822
	Elymus nutans Griseb.	67.2	59.3	48.7	43.2	39.9	51.66	5	28	16.04	0.338799	0.0609756	0.098062	0.165945	-1.7961	-0.298054
	Kobresia humilis (C.A.Mey.ex Trautv)	1.3	1.7	2.2	2.4	1.6	1.84	34	758	23.12	0.0120672	0.414634	0.141346	0.189349	-1.66416	-0.315108
	Anaphalis lactea Maxim.	5.1	4.9	4.3	4.6	3.9	4.56	1	4	1.11	0.0299056	0.0121951	0.00678609	0.0162956	-4.11686	-0.0670867
							150.36	81		173.35
W3N0	Poa pratensis L.	66.7	67.2	57.4	45.5	56.6	58.68	25	151	101.05	0.672781	0.301205	0.595217	0.523068	-0.648044	-0.338971	-1.73657	1.73657	11	2.3979	0.724207
	Pedicularis LinnaeuRanunculus japonicus Thunb.	3.7	5.2	7.3	10.1	4.4	6.14	1	4	1.43	0.0703967	0.0120482	0.00842316	0.0302894	-3.49696	-0.105921
	Oxytropis ochrocephala Bunge	5.2	7.4	6.2	6.8	5.7	6.26	5	14	11.22	0.0717725	0.060241	0.0660894	0.0660343	-2.71758	-0.179454
	Saussurea superba Anthony	2.6	1.7	3.4	4.1	3.3	3.02	1	1	1.64	0.0346251	0.0120482	0.00966013	0.0187778	-3.97508	-0.0746433
	Thalictrum petaloideum L.	3.6	2.7	3.1	4.2	3.3	3.38	1	7	0.41	0.0387526	0.0120482	0.00241503	0.0177386	-4.03201	-0.0715223
	Gentiana futtereri Diels et Gilg	5.4	6.2	5.7	5.9	5.8	5.8	5	11	7.61	0.0664985	0.060241	0.0448254	0.0571883	-2.86141	-0.163639
	Taraxacum lugubre Dahlst.	5.4	5.7	6.1	6.2	6.3	5.94	5	26	16.9	0.0681036	0.060241	0.0995464	0.0759637	-2.5775	-0.195796
	Kobresia humilis (C.A.Mey.ex Trautv)	1.7	1.6	1.3	1.4	1.5	1.5	30	704	24.11	0.0171979	0.361446	0.142016	0.173553	-1.75127	-0.303939
	Aster tataricus L. f.	2.3	3.1	2.7	3.3	2.6	2.8	5	16	11.12	0.0321027	0.060241	0.0655004	0.0526147	-2.94476	-0.154938
	Potentilla anserina L.	4.4	2.4	3.3	2.7	4.3	3.42	4	16	10.11	0.0392112	0.0481928	0.0595512	0.048985	-3.01624	-0.147751
							96.94	82		185.6
W3N0	Poa pratensis L.	15.7	16.2	14.4	13.5	17.1	15.38	28	171	94.15	0.193654	0.341463	0.583804	0.372974	-0.986247	-0.367844	-1.74748	1.74748	11	2.3979	0.728758
	Pedicularis LinnaeuRanunculus japonicus Thunb.	6.7	10.1	8.3	7.2	9.9	8.44	1	4	1.42	0.10627	0.0121951	0.00880511	0.0424236	-3.16005	-0.134061
	Oxytropis ochrocephala Bunge	8.7	6.4	7.2	6.8	6.7	7.16	4	11	8.37	0.0901536	0.0487805	0.0519005	0.0636115	-2.75496	-0.175247
	Saussurea superba Anthony	2.6	1.7	3.4	4.1	3.3	3.02	1	1	1.65	0.0380257	0.0121951	0.0102313	0.0201507	-3.90452	-0.0786787
	Thalictrum petaloideum L.	3.6	2.7	3.1	4.2	3.3	3.38	1	7	0.37	0.0425585	0.0121951	0.00229429	0.019016	-3.96248	-0.0753504
	Pedicularis Linnaeus	5.4	6.2	5.7	5.9	5.8	5.8	1	4	1.42	0.0730295	0.0121951	0.00880511	0.0313432	-3.46276	-0.108534
	Taraxacum lugubre Dahlst.	5.4	5.7	6.1	6.2	6.3	5.94	4	21	14.11	0.0747922	0.0487805	0.087493	0.0703553	-2.6542	-0.186737
	Kobresia humilis (C.A.Mey.ex Trautv)	1.7	1.6	1.3	1.4	1.5	1.5	35	782	24.23	0.0188869	0.426829	0.150245	0.198654	-1.61619	-0.321063
	Gentiana futtereri Diels et Gilg	2.3	3.1	2.7	3.3	2.6	2.8	3	11	7.67	0.0352556	0.0365854	0.04756	0.0398003	-3.22388	-0.128311
	Potentilla anserina L.	10.4	7.4	8.3	7.7	6.3	8.02	3	11	7.61	0.100982	0.0365854	0.0471879	0.0615851	-2.78733	-0.171658
							61.44	81		161
W3N16	Poa pratensis L.	25.1	23.4	31.5	28.4	29.3	27.54	22	133	74.12	0.259224	0.268293	0.483181	0.336899	-1.08797	-0.366537	-1.74442	1.74442	11	2.3979	0.727481
	Oxytropis ochrocephala Bunge	5.6	2.3	6.1	5.4	12.1	6.3	3	8	6.11	0.0592997	0.0365854	0.0398305	0.0452385	-3.09581	-0.14005
	Pedicularis LinnaeuRanunculus japonicus Thunb.	5.2	5.8	6.7	7.3	9.6	6.92	1	4	1.31	0.0651355	0.0121951	0.00853977	0.0286235	-3.55353	-0.101714
	Potentilla anserina L.	5.4	6.2	5.7	6.4	5.9	5.92	4	17	11.81	0.0557229	0.0487805	0.0769883	0.0604972	-2.80516	-0.169704
	Pedicularis Linnaeus	6.2	6.7	5.3	4.4	6.2	5.76	1	4	1.42	0.0542169	0.0121951	0.00925684	0.0252229	-3.68	-0.0928205
	Taraxacum lugubre Dahlst.	6.7	7.1	6.4	7.2	5.2	6.52	5	26	17.22	0.0613705	0.0609756	0.112256	0.0782005	-2.54848	-0.199292
	Kobresia humilis (C.A.Mey.ex Trautv)	1.4	2.6	1.7	2.2	1.5	1.88	38	832	25.11	0.0176958	0.463415	0.16369	0.214933	-1.53743	-0.330444
	Saussurea superba Anthony	4.3	3.2	2.7	2.6	2.5	3.06	1	1	1.76	0.0288027	0.0121951	0.0114733	0.0174904	-4.0461	-0.0707679
	Anaphalis lactea Maxim.	5.3	6.4	5.9	5.6	4.2	5.48	1	6	2.21	0.0515813	0.0121951	0.0144068	0.0260611	-3.64731	-0.0950529
	Gentiana futtereri Diels et Gilg	6.4	7.2	5.3	5.5	5.2	5.92	5	16	12.11	0.0557229	0.0609756	0.0789439	0.0652141	-2.73008	-0.17804
							75.3	81		153.18
W3N16	Elymus nutans Griseb.	51.2	56.4	66.2	51.7	52.6	55.62	5	31	17.12	0.295129	0.0595238	0.0949265	0.14986	-1.89806	-0.284442	-1.83558	1.83558	12	2.48491	0.738693
	Poa pratensis L.	27.2	33.6	22.3	21.6	24.7	25.88	30	183	89.22	0.137324	0.357143	0.494705	0.329724	-1.1095	-0.365829
	Oxytropis ochrocephala Bunge	5.2	16.7	16.9	17.3	14.7	14.16	5	16	12.23	0.0751353	0.0595238	0.0678126	0.0674906	-2.69577	-0.181939
	Saussurea superba Anthony	3.2	4.1	2.9	5.3	3.9	3.88	1	1	1.87	0.0205879	0.0119048	0.0103687	0.0142871	-4.2484	-0.0606974
	Potentilla anserina L.	5.1	4.7	5.3	6.8	5.5	5.48	5	17	12.1	0.0290778	0.0595238	0.0670918	0.0518978	-2.95848	-0.153539
	Anaphalis lactea Maxim.	5.3	4.1	5.6	4.3	3.4	4.54	1	6	2.12	0.02409	0.0119048	0.0117549	0.0159166	-4.1404	-0.0659008
	Gentiana straminea Maxim.	5.2	4.4	3.9	5.9	4.1	4.7	1	2	2.27	0.024939	0.0119048	0.0125866	0.0164768	-4.1058	-0.0676505
	Taraxacum lugubre Dahlst.	6.3	7.4	7.1	8.2	7.9	7.38	5	18	12.11	0.0391595	0.0595238	0.0671472	0.0552768	-2.8954	-0.160049
	Gentiana futtereri Diels et Gilg	6.3	5.7	5.9	4.2	5.6	5.54	4	13	8.97	0.0293962	0.047619	0.0497366	0.0422506	-3.16414	-0.133687
	Kobresia humilis (C.A.Mey.ex Trautv)	7.2	6.2	7.1	5.9	4.3	6.14	25	634	20.11	0.0325799	0.297619	0.111505	0.147235	-1.91573	-0.282062
	Polygonum viviparum L.	7.3	5.1	7.1	8.7	8.6	7.36	1	6	1.92	0.0390534	0.0119048	0.010646	0.0205347	-3.88564	-0.0797904
							140.68	83		180.04
W3N16	Elymus nutans Griseb.	45.6	47.2	53.7	50.2	51.6	49.66	5	31	17.11	0.316507	0.0588235	0.0960103	0.157114	-1.85079	-0.290784	-1.83032	1.83032	11	2.3979	0.763302
	Poa pratensis L.	22.7	23.4	15.6	17.8	18.4	19.58	28	172	90.11	0.124793	0.329412	0.505639	0.319948	-1.1396	-0.364612
	Oxytropis ochrocephala Bunge	13.2	15.6	11.4	12.7	15.7	13.72	6	17	13.02	0.0874442	0.0705882	0.0730599	0.0770308	-2.56355	-0.197472
	Potentilla anserina L.	4.5	6.3	5.7	7.4	6.9	6.16	5	16	12.04	0.0392607	0.0588235	0.0675607	0.055215	-2.89652	-0.159931
	Gentiana futtereri Diels et Gilg	4.3	3.7	5.2	3.6	4.1	4.18	4	11	8.11	0.0266412	0.0470588	0.0455081	0.039736	-3.2255	-0.128168
	Kobresia humilis (C.A.Mey.ex Trautv)	2.4	2.7	3.9	2.9	4.1	3.2	30	712	22.44	0.0203952	0.352941	0.125919	0.166418	-1.79325	-0.29843
	Polygonum viviparum L.	7.3	5.4	7.5	10.3	9.2	7.94	1	6	1.91	0.0506055	0.0117647	0.0107177	0.0243626	-3.71471	-0.0905
	Anemone cathayensis Kitag. ex Ziman & Kadota	5.3	6.2	8.4	7.5	6.4	6.76	1	7	2.11	0.0430848	0.0117647	0.01184	0.0222298	-3.80632	-0.0846138
	Gentiana straminea Maxim.	7.8	6.4	8.2	5.2	7.9	7.1	1	1	1.21	0.0452518	0.0117647	0.00678974	0.0212687	-3.85052	-0.0818956
	Taraxacum lugubre Dahlst.	4.2	7.8	5.6	4.7	6.2	5.7	3	15	9.88	0.0363289	0.0352941	0.0554402	0.0423544	-3.16168	-0.133911
							124	84		177.94
W3N16	Elymus nutans Griseb.	51.2	56.4	66.2	51.7	52.6	55.62	5	31	18.11	0.375304	0.0595238	0.104423	0.17975	-1.71619	-0.308485	-1.84015	1.84015	10	2.30259	0.799168
	Poa pratensis L.	22.7	23.4	15.6	17.8	18.4	19.58	26	135	76.22	0.132119	0.309524	0.439486	0.293709	-1.22516	-0.359842
	Oxytropis ochrocephala Bunge	5.2	16.7	16.9	17.3	14.7	14.16	5	16	12.22	0.0955466	0.0595238	0.0704607	0.075177	-2.58791	-0.194551
	Potentilla anserina L.	4.5	6.3	5.7	7.4	6.9	6.16	5	21	15.22	0.0415655	0.0595238	0.0877587	0.0629493	-2.76543	-0.174082
	Gentiana futtereri Diels et Gilg	6.3	5.7	5.9	4.2	5.6	5.54	4	11	8.04	0.0373819	0.047619	0.0463588	0.0437866	-3.12843	-0.136983
	Kobresia humilis (C.A.Mey.ex Trautv)	2.4	2.7	3.9	2.9	4.1	3.2	32	743	24.11	0.0215924	0.380952	0.139019	0.180521	-1.71191	-0.309035
	Anemone cathayensis Kitag. ex Ziman & Kadota	9.3	10.2	8.4	7.5	6.4	8.36	1	6	2.81	0.0564103	0.0119048	0.0162025	0.0281725	-3.56941	-0.100559
	Gentiana straminea Maxim.	7.8	6.4	8.2	5.2	7.9	7.1	1	1	1.28	0.0479082	0.0119048	0.0073805	0.0223978	-3.79879	-0.0850847
	Taraxacum lugubre Dahlst.	6.3	7.4	7.1	8.2	7.9	7.38	4	22	15.11	0.0497976	0.047619	0.0871245	0.0615137	-2.7885	-0.171531
							127.1	83		173.12
W3N32	Elymus nutans Griseb.	41.2	43.1	61.3	57.6	61.4	52.92	5	31	18.11	0.340716	0.0531915	0.0755118	0.156473	-1.85487	-0.290237	-1.73241	1.73241	9	2.19722	0.788452
	Poa pratensis L.	32.1	31.4	33.2	32.6	30.8	32.02	36	221	123.01	0.206155	0.382979	0.512905	0.367346	-1.00145	-0.367879
	Oxytropis ochrocephala Bunge	9.7	8.6	7.4	5.3	8.5	7.9	14	43	33.17	0.0508627	0.148936	0.138306	0.112702	-2.18301	-0.246029
	Potentilla anserina L.	16.3	15.4	14.3	12.7	13.1	14.36	5	17	12.11	0.0924543	0.0531915	0.0504941	0.06538	-2.72754	-0.178326
	Gentiana futtereri Diels et Gilg	7.4	6.5	6.3	5.1	3.2	5.7	6	19	13.24	0.0366984	0.0638298	0.0552058	0.0519113	-2.95822	-0.153565
	Kobresia humilis (C.A.Mey.ex Trautv)	10.4	8.7	7.6	6.5	8.8	8.4	21	494	16.22	0.0540819	0.223404	0.0676312	0.115039	-2.16248	-0.24877
	Anemone cathayensis Kitag. ex Ziman & Kadota	7.6	8.1	5.3	8.3	6.4	7.14	1	6	2.58	0.0459696	0.0106383	0.0107576	0.0224552	-3.79623	-0.0852451
	Taraxacum lugubre Dahlst.	4.3	3.7	4.5	6.2	3.3	4.4	5	31	21.1	0.0283286	0.0531915	0.087979	0.0564997	-2.87352	-0.162353
							132.84	93		239.54
W3N32	Poa pratensis L.	37.6	25.4	21.2	23.7	25.3	26.64	33	197	109.22	0.202894	0.362637	0.541685	0.369072	-0.996763	-0.367878	-1.56592	1.56592	9	2.19722	0.712683
	Oxytropis ochrocephala Bunge	7.4	8.1	8.8	7.7	9.4	8.28	11	32	25.11	0.0630617	0.120879	0.124535	0.102825	-2.27472	-0.233899
	Aster tataricus L. f.	7.3	6.9	6.8	1.2	9.8	6.4	1	7	3.05	0.0487433	0.010989	0.0151267	0.024953	-3.69076	-0.0920956
	Potentilla anserina L.	7.2	6.3	5.4	5.5	6.8	6.24	5	16	12.06	0.0475248	0.0549451	0.0598125	0.0540941	-2.91703	-0.157794
	Anaphalis lactea Maxim.	14.2	13.9	17.6	15.3	15.4	15.28	1	5	1.62	0.116375	0.010989	0.00803452	0.0451327	-3.09815	-0.139828
	Taraxacum lugubre Dahlst.	7.6	6.8	8.1	7.7	6.2	7.28	5	27	17.11	0.0554455	0.0549451	0.0848584	0.065083	-2.73209	-0.177813
	Kobresia humilis (C.A.Mey.ex Trautv)	2.1	1.8	1.9	2.3	2.2	2.06	29	681	21.25	0.0156893	0.318681	0.105391	0.146587	-1.92013	-0.281467
	Gentiana futtereri Diels et Gilg	4.3	4.1	3.7	3.9	4.4	4.08	3	11	7.7	0.0310739	0.032967	0.0381888	0.0340766	-3.37915	-0.11515
							76.26	88		197.12
W3N32	Poa pratensis L.	58.1	38.1	36.5	33.1	40.9	41.34	37	190	103.2	0.303524	0.406593	0.54635	0.418822	-0.870308	-0.364505	-1.40527	1.40527	10	2.30259	0.610301
	Oxytropis ochrocephala Bunge	15.6	10.3	13.8	12.3	10.2	12.44	2	7	5.76	0.0913363	0.021978	0.0304939	0.0479361	-3.03789	-0.145624
	Potentilla anserina L.	9.8	10.2	11.3	7.7	10.3	9.86	6	26	14.57	0.0723935	0.0659341	0.0771348	0.0718208	-2.63358	-0.189146
	Anaphalis lactea Maxim.	14.2	13.9	17.6	15.3	15.4	15.28	1	5	1.83	0.112188	0.010989	0.00968818	0.0442884	-3.11703	-0.138048
	Taraxacum lugubre Dahlst.	7.6	6.8	8.1	7.7	6.2	7.28	3	19	11.26	0.0534508	0.032967	0.0596114	0.0486764	-3.02256	-0.147127
	Kobresia humilis (C.A.Mey.ex Trautv)	2.1	1.8	1.9	2.3	2.2	2.06	20	461	16.21	0.0151248	0.21978	0.0858171	0.106907	-2.23579	-0.239023
	Gentiana futtereri Diels et Gilg	4.6	6.2	13.1	10.7	9.9	8.9	6	20	13.4	0.0653451	0.0659341	0.0709408	0.0674066	-2.69701	-0.181796
							97.16	75		166.23
W3N32	Elymus nutans Griseb.	65.2	63.1	58.7	55.6	49.1	58.34	10	62	34.2	0.288412	0.116279	0.162586	0.189092	-1.66552	-0.314937	-1.58086	1.58086	11	2.3979	0.659268
	Poa pratensis L.	27.3	28.1	26.5	23.1	20.9	25.18	35	217	109.83	0.124481	0.406977	0.52213	0.351196	-1.04641	-0.367495
	Oxytropis ochrocephala Bunge	25.6	17.3	16.8	15.3	14.2	17.84	6	13	9.88	0.0881946	0.0697674	0.0469693	0.0683105	-2.68369	-0.183324
	Taraxacum lugubre Dahlst.	21.3	18.7	14.6	15.9	18.9	17.88	2	11	7.32	0.0883923	0.0232558	0.0347991	0.0488158	-3.0197	-0.147409
	Potentilla anserina L.	9.8	10.2	11.3	7.7	10.3	9.86	2	8	5.52	0.0487443	0.0232558	0.026242	0.0327474	-3.41893	-0.111961
	Kobresia humilis (C.A.Mey.ex Trautv)	3.1	2.4	3.2	2.8	2.3	2.76	26	460	17.12	0.0136445	0.302326	0.0813882	0.132453	-2.02153	-0.267757
	Gentiana futtereri Diels et Gilg	6.6	5.2	10.1	9.7	8.9	8.1	8	21	16.88	0.0400435	0.0930233	0.0802472	0.0711047	-2.6436	-0.187972
							139.96	89		200.75
2024.8
W0N0	Kobresia humilis (C.A.Mey.ex Trautv)	5.7	3.4	4.1	3.2	3.1	3.9	40	824	29.11	0.100051	0.57971	0.409942	0.363235	-1.01271	-0.36785	-1.87308	1.87308	11	2.3979	0.781134
	Lancea tibetica Hook. f. & Thomson	0.7	0.9	0.8	0.7	0.3	0.68	1	4	0.48	0.0174448	0.0144928	0.00675961	0.0128991	-4.3506	-0.0561187
	Potentilla anserina L.	3.2	3.1	2	3.4	3.7	3.08	5	13	5.86	0.0790149	0.0724638	0.0825236	0.0780007	-2.55104	-0.198983
	Taraxacum lugubre Dahlst.	2.7	3.4	3.6	2.9	2.7	3.06	5	10	4.83	0.0785018	0.0724638	0.0680186	0.0729947	-2.61737	-0.191054
	Thalictrum petaloideum L.	0.4	0.6	0.5	0.6	0.5	0.52	1	4	0.32	0.0133402	0.0144928	0.00450641	0.0107798	-4.53008	-0.0488333
	Gentiana straminea Maxim.	0.7	0.5	0.6	0.5	0.4	0.54	1	2	2.61	0.0138533	0.0144928	0.0367554	0.0217005	-3.83042	-0.0831219
	Gentiana futtereri Diels et Gilg	3.4	2.7	3.6	3.2	3.1	3.2	5	10	6.85	0.0820934	0.0724638	0.0964653	0.0836741	-2.48083	-0.207581
	Saussurea superba Anthony	0.5	0.4	0.6	0.7	0.5	0.54	1	1	1.95	0.0138533	0.0144928	0.0274609	0.0186023	-3.98447	-0.0741203
	Leontopodium leontopodioides (Willd. ) Beauv.	0.2	0.1	0.4	0.3	0.1	0.22	1	2	1.2	0.00564392	0.0144928	0.016899	0.0123452	-4.39449	-0.0542509
	Poa pratensis L.	12.3	13.1	9.7	8.4	10.2	10.74	5	15	10.3	0.275526	0.0724638	0.14505	0.164347	-1.80578	-0.296773
	Oxytropis ochrocephala Bunge	11.2	12.4	12.3	14.1	12.5	12.5	4	10	7.5	0.320677	0.057971	0.105619	0.161422	-1.82373	-0.294391
							38.98	69	895	71.01
W0N0	Kobresia humilis (C.A.Mey.ex Trautv)	1.7	2.1	1.8	1.4	1.1	1.62	40	783	25.1	0.037448	0.571429	0.345349	0.318075	-1.14547	-0.364345	-1.99364	1.99364	11	2.3979	0.831413
	Gentiana futtereri Diels et Gilg	1.2	2.7	2.9	3.1	3.3	2.64	4	16	5.8	0.0610264	0.0571429	0.0798019	0.0659904	-2.71825	-0.179378
	Potentilla anserina L.	3.2	3.7	2.9	3.5	3.1	3.28	5	11	6.88	0.0758206	0.0714286	0.0946615	0.0806369	-2.5178	-0.203028
	Gentiana straminea Maxim.	0.7	0.9	0.9	1.1	0.8	0.88	1	2	0.6	0.0203421	0.0142857	0.00825537	0.0142944	-4.24789	-0.060721
	Lancea tibetica Hook. f. & Thomson	0.4	0.6	0.5	0.5	0.5	0.5	1	5	0.6	0.011558	0.0142857	0.00825537	0.0113664	-4.4771	-0.0508883
	Oxytropis ochrocephala Bunge	6.4	5.2	4.3	4.7	5.1	5.14	4	11	6.3	0.118816	0.0571429	0.0866813	0.0875469	-2.43558	-0.213228
	Poa pratensis L.	8.7	9.8	7.2	7.1	10.7	8.7	8	36	20	0.20111	0.114286	0.275179	0.196858	-1.62527	-0.319948
	Thalictrum petaloideum L.	0.4	0.2	0.3	0.3	0.4	0.32	1	13	0.81	0.00739713	0.0142857	0.0111447	0.0109425	-4.5151	-0.0494066
	Pedicularis Linnaeus	4.2	3.3	3.7	3.1	4.5	3.76	1	3	1.21	0.0869163	0.0142857	0.0166483	0.0392835	-3.23695	-0.127159
	Taraxacum lugubre Dahlst.	7.5	6.3	9.8	7.4	6.1	7.42	4	12	4.27	0.171521	0.0571429	0.0587507	0.0958049	-2.34544	-0.224705
							43.26	70	896	72.68
W0N0	Poa pratensis L.	4.2	3.7	15.1	4.5	16.2	8.74	9	52	20.01	0.290173	0.130435	0.399561	0.273389	-1.29686	-0.354547	-1.91053	1.91053	9	2.19722	0.869518
	Saussurea superba Anthony	1.7	1.6	1.4	1.5	1.2	1.48	1	1	1.02	0.0491368	0.0144928	0.0169774	0.026869	-3.61678	-0.0971792
	Gentiana straminea Maxim.	2.1	1.8	1.9	1.6	2	1.88	1	1	1.01	0.062417	0.0144928	0.0168109	0.0312402	-3.46605	-0.10828
	Oxytropis ochrocephala Bunge	4.6	3.7	4.2	2.6	8.8	4.78	4	10	6.5	0.158699	0.057971	0.108189	0.108286	-2.22298	-0.240718
	Taraxacum lugubre Dahlst.	3.2	2.7	2.6	3.3	1.8	2.72	2	8	4.1	0.0903054	0.0289855	0.0682423	0.0625111	-2.77241	-0.173306
	Potentilla anserina L.	6.7	7.6	6.3	6.4	1.8	5.76	5	10	6.8	0.191235	0.0724638	0.113182	0.125627	-2.07444	-0.260606
	Kobresia humilis (C.A.Mey.ex Trautv)	1.1	0.7	0.8	0.6	0.4	0.72	43	770	28.8	0.0239044	0.623188	0.479361	0.375485	-0.979538	-0.367801
	Gentiana futtereri Diels et Gilg	6.9	7.1	0.8	6.7	7.4	5.78	3	12	5.21	0.191899	0.0434783	0.0867177	0.107365	-2.23152	-0.239587
	Thalictrum petaloideum L.	0.3	0.4	0.2	0.1	0.3	0.26	1	8	1.63	0.00863214	0.0144928	0.0271305	0.0167518	-4.08925	-0.0685023
							32.12	69	872	75.08
W0N0	Poa pratensis L.	13.4	11.1	12.7	12.3	11.8	12.26	10	50	22.65	0.191204	0.144928	0.299207	0.21178	-1.55221	-0.328726	-1.88858	1.88858	9	2.19722	0.859528
	Elymus nutans Griseb.	22.4	21.3	20.8	21.7	20.8	21.4	1	1	1.02	0.333749	0.0144928	0.0134742	0.120572	-2.11551	-0.255071
	Gentiana straminea Maxim.	1.1	1.7	1.3	1.4	1.5	1.4	1	1	1.31	0.0218341	0.0144928	0.0173052	0.0178773	-4.02422	-0.0719423
	Oxytropis ochrocephala Bunge	7.6	6.4	6.8	7.3	5.1	6.64	5	13	7.6	0.103556	0.0724638	0.100396	0.0921386	-2.38446	-0.219701
	Taraxacum lugubre Dahlst.	4.5	5.1	4.9	5.3	4.3	4.82	4	9	4.12	0.0751716	0.057971	0.0544254	0.0625226	-2.77223	-0.173327
	Potentilla anserina L.	4.1	4.3	4.2	3.8	3.5	3.98	4	11	6.48	0.0620711	0.057971	0.0856011	0.0685477	-2.68022	-0.183723
	Kobresia humilis (C.A.Mey.ex Trautv)	3.1	2.1	2.7	2.8	2.9	2.72	40	780	26.8	0.0424205	0.57971	0.354029	0.325387	-1.12274	-0.365325
	Gentiana futtereri Diels et Gilg	9.7	6.4	8.1	7.2	7.9	7.86	3	9	4.21	0.122583	0.0434783	0.0556143	0.0738917	-2.60515	-0.192499
	Thalictrum petaloideum L.	3.2	3.3	3.1	2.7	2.9	3.04	1	8	1.51	0.0474111	0.0144928	0.0199472	0.0272837	-3.60147	-0.0982612
							64.12	69	882	75.7
W0N16	Poa pratensis L.	18.3	12.1	11.7	10.9	10.4	12.68	11	50	26.5	0.176111	0.15493	0.31045	0.21383	-1.54257	-0.329849	-1.95643	1.95643	10	2.30259	0.849668
	Pedicularis LinnaeuRanunculus japonicus Thunb.	8.7	9.1	8.8	7.9	8.3	8.56	1	1	1.3	0.118889	0.0140845	0.0152296	0.049401	-3.00778	-0.148588
	Potentilla anserina L.	7.4	8.5	7.7	5.1	4.8	6.7	5	14	5.52	0.0930556	0.0704225	0.0646673	0.0760485	-2.57638	-0.19593
	Thalictrum petaloideum L.	2.3	2.1	1.9	2.2	2.3	2.16	1	6	0.5	0.03	0.0140845	0.00585754	0.0166474	-4.0955	-0.0681793
	Taraxacum lugubre Dahlst.	4.7	8.1	4.9	8.3	8.2	6.84	5	7	9.6	0.095	0.0704225	0.112465	0.0926291	-2.37915	-0.220379
	Oxytropis ochrocephala Bunge	7.5	8.7	9.3	3.7	3.8	6.6	5	8	6.25	0.0916667	0.0704225	0.0732193	0.0784362	-2.54547	-0.199657
	Kobresia humilis (C.A.Mey.ex Trautv)	2.1	1.7	1.3	1.5	1.9	1.7	38	800	24.59	0.0236111	0.535211	0.288074	0.282299	-1.26479	-0.357048
	Saussurea superba Anthony	2.1	1.7	2.4	1.9	1.8	1.98	1	2	3.6	0.0275	0.0140845	0.0421743	0.0279196	-3.57843	-0.0999083
	Gentiana futtereri Diels et Gilg	1.3	1.2	1.1	1.7	1.5	1.36	3	9	6.1	0.0188889	0.0422535	0.071462	0.0442015	-3.119	-0.137864
							63.24	71	902	85.36
W0N16	Poa pratensis L.	10.5	18.2	16.4	13.7	17.9	15.34	8	41	25.5	0.218208	0.114286	0.309767	0.214087	-1.54137	-0.329988	-1.89684	1.89684	11	2.3979	0.791046
	Lancea tibetica Hook. f. & Thomson	1.4	2.1	1.7	1.9	1.8	1.78	1	4	0.08	0.0253201	0.0142857	0.000971817	0.0135259	-4.30315	-0.0582038
	Saussurea superba Anthony	2.1	3.9	2.5	2.4	2.3	2.64	1	2	1.9	0.0375533	0.0142857	0.0230807	0.0249732	-3.68995	-0.09215
	Potentilla anserina L.	3.1	4.3	5.2	4	3.3	3.98	5	13	5.84	0.0566145	0.0714286	0.0709427	0.0663286	-2.71313	-0.179958
	Taraxacum lugubre Dahlst.	8.9	10.7	8.2	7.3	4.1	7.84	6	25	11.4	0.111522	0.0857143	0.138484	0.111907	-2.19009	-0.245086
	Thalictrum petaloideum L.	1.7	2.1	2.3	2.2	1.9	2.04	1	7	0.75	0.0290185	0.0142857	0.00911079	0.0174717	-4.04717	-0.0707109
	Pedicularis LinnaeuRanunculus japonicus Thunb.	4.3	7.1	5.3	5.5	4.7	5.38	1	5	2.2	0.0765292	0.0142857	0.026725	0.03918	-3.23959	-0.126927
	Kobresia humilis (C.A.Mey.ex Trautv)	2.7	3.1	5.3	4.1	3	3.64	40	783	24.09	0.0517781	0.571429	0.292638	0.305282	-1.18652	-0.362223
	Gentiana futtereri Diels et Gilg	2.7	3.1	4.3	4.1	5	3.84	3	7	4.76	0.054623	0.0428571	0.0578231	0.0517678	-2.96099	-0.153284
	Gentiana straminea Maxim.	2.5	3.4	3.5	2.1	3.8	3.06	1	1	1.3	0.0435277	0.0142857	0.015792	0.0245352	-3.70765	-0.0909677
	Oxytropis ochrocephala Bunge	6.1	7.4	7.1	9.1	10.6	8.06	3	6	4.5	0.114651	0.0428571	0.0546647	0.0707245	-2.64896	-0.187347
							57.6	70	894	82.32
W0N16	Poa pratensis L.	13.1	14.2	15.3	14.7	13.3	14.12	15	42	30.34	0.188267	0.211268	0.373829	0.257788	-1.35562	-0.349462	-1.90305	1.90305	11	2.3979	0.793634
	Oxytropis ochrocephala Bunge	8.3	7.1	6.3	9.4	7.1	7.64	3	9	6.3	0.101867	0.0422535	0.0776244	0.0739149	-2.60484	-0.192537
	Potentilla anserina L.	7.7	8.1	8.3	8.9	8.5	8.3	3	9	4.76	0.110667	0.0422535	0.0586496	0.0705233	-2.65181	-0.187014
	Pedicularis LinnaeuRanunculus japonicus Thunb.	5.1	6.4	3.7	4.3	4.5	4.8	1	3	1.1	0.064	0.0140845	0.0135535	0.030546	-3.48852	-0.10656
	Saussurea superba Anthony	0.9	1.1	1.4	1.3	1.2	1.18	1	1	1.9	0.0157333	0.0140845	0.0234105	0.0177428	-4.03178	-0.071535
	Taraxacum lugubre Dahlst.	6.4	7.2	4.7	3.3	4.5	5.22	2	9	5.4	0.0696	0.028169	0.0665352	0.0547681	-2.90465	-0.159082
	Carex moorcroftii Falc. ex Boott	5.1	6.4	3.7	4.3	4.5	4.8	1	5	0.2	0.064	0.0140845	0.00246427	0.0268496	-3.6175	-0.0971285
	Thalictrum petaloideum L.	0.9	1.1	1.4	1.3	1.2	1.18	1	6	0.3	0.0157333	0.0140845	0.0036964	0.0111714	-4.4944	-0.0502088
	Kobresia humilis (C.A.Mey.ex Trautv)	2.3	1.5	2.4	2.7	2.5	2.28	41	780	27.16	0.0304	0.577465	0.334648	0.314171	-1.15782	-0.363753
	Gentiana futtereri Diels et Gilg	6.1	6.5	5.7	5.1	6.9	6.06	2	5	3.4	0.0808	0.028169	0.0418926	0.0502872	-2.99	-0.150359
							68.58	71	875	81.16
W0N16	Poa pratensis L.	7.8	9.4	9.6	10.1	6.4	8.66	15	30	20.5	0.171214	0.208333	0.263869	0.214472	-1.53958	-0.330196	-1.962	1.962	11	2.3979	0.818217
	Oxytropis ochrocephala Bunge	7.2	7.7	8.2	6.6	5.7	7.08	3	8	6.11	0.139976	0.0416667	0.0786459	0.0867629	-2.44458	-0.212099
	Potentilla anserina L.	8	8.7	5.9	4.6	6.7	6.78	3	8	5.34	0.134045	0.0416667	0.0687347	0.0814822	-2.50737	-0.204306
	Pedicularis LinnaeuRanunculus japonicus Thunb.	2.8	3.4	3.1	4.3	4.2	3.56	1	4	1.1	0.0703836	0.0138889	0.0141588	0.0328104	-3.41701	-0.112114
	Saussurea superba Anthony	2.7	2.6	2.1	1.2	2.7	2.26	1	1	1.82	0.0446817	0.0138889	0.0234264	0.0273323	-3.59968	-0.0983878
	Taraxacum lugubre Dahlst.	2.6	3.9	5.7	4.6	4.5	4.26	2	8	4.9	0.084223	0.0277778	0.0630712	0.0583573	-2.84117	-0.165803
	Carex moorcroftii Falc. ex Boott	2.4	3.6	5.3	5.2	4.4	4.18	1	4	0.2	0.0826414	0.0138889	0.00257433	0.0330349	-3.41019	-0.112655
	Thalictrum petaloideum L.	0.3	0.9	0.7	1.1	1.2	0.84	1	4	0.3	0.0166074	0.0138889	0.0038615	0.0114526	-4.46954	-0.0511878
	Kobresia humilis (C.A.Mey.ex Trautv)	1.9	2	1.6	2	1.5	1.8	42	784	33.52	0.0355872	0.583333	0.431458	0.350126	-1.04946	-0.367444
	Gentiana futtereri Diels et Gilg	4.2	4.1	4.4	4.9	3.3	4.18	2	6	3.6	0.0826414	0.0277778	0.046338	0.0522524	-2.95167	-0.154232
							50.58	72	861	77.69
W0N32	Poa pratensis L.	12.7	13.1	14.2	14.7	13.6	13.66	30	105	79.22	0.204369	0.37037	0.561844	0.378861	-0.970586	-0.367717	-1.8459	1.8459	9	2.19722	0.840107
	Potentilla anserina L.	1.4	2.4	1.7	1.8	2.7	2	5	18	12.21	0.0299222	0.0617284	0.0865957	0.0594154	-2.8232	-0.167742
	Saussurea superba Anthony	5.7	6.4	5.4	4.7	4.3	5.3	1	2	3.8	0.0792938	0.0123457	0.0269504	0.03953	-3.2307	-0.127709
	Aster tataricus L. f.	8.7	9.8	9.4	7.1	7.5	8.5	1	5	2.11	0.127169	0.0123457	0.0149645	0.0514932	-2.96631	-0.152745
	Kobresia humilis (C.A.Mey.ex Trautv)	2.1	1.7	1.8	1.9	2	1.9	32	745	19.35	0.0284261	0.395062	0.137234	0.186907	-1.67714	-0.31347
	Taraxacum lugubre Dahlst.	7.4	10.8	8.4	9.2	8.8	8.92	3	14	8.4	0.133453	0.037037	0.0595745	0.0766882	-2.56801	-0.196936
	Gentiana futtereri Diels et Gilg	3.4	4.7	5.1	6.2	5.5	4.98	4	8	4.8	0.0745063	0.0493827	0.0340426	0.0526439	-2.94421	-0.154994
	Oxytropis ochrocephala Bunge	2.3	2.1	2.2	1.9	1.8	2.06	4	12	9.01	0.0308199	0.0493827	0.0639007	0.0480344	-3.03584	-0.145825
							63.84	81	916	141
W0N32	Poa pratensis L.	13.1	14.3	16.4	15.1	17.2	15.22	30	108	70.16	0.244931	0.37037	0.417247	0.344183	-1.06658	-0.367099	-1.86455	1.86455	10	2.30259	0.809763
	Pedicularis Linnaeus	5.2	4.6	5.7	5.2	5.6	5.26	1	3	1.22	0.0846476	0.0123457	0.00725543	0.0347496	-3.35959	-0.116744
	Taraxacum lugubre Dahlst.	10.4	6.1	9.5	8.2	7	8.24	5	17	11.2	0.132604	0.0617284	0.0666072	0.0869798	-2.44208	-0.212412
	Lancea tibetica Hook. f. & Thomson	1.6	1.3	1.5	1.4	1.7	1.5	1	23	2.17	0.024139	0.0123457	0.0129051	0.0164633	-4.10662	-0.0676085
	Kobresia humilis (C.A.Mey.ex Trautv)	3.3	2.8	2.7	3.1	1.9	2.76	30	704	57.14	0.0444158	0.37037	0.339816	0.251534	-1.38018	-0.347161
	Potentilla anserina L.	9.8	6.7	8.5	7.2	6.7	7.78	5	17	11.02	0.125201	0.0617284	0.0655367	0.0841554	-2.47509	-0.208292
	Thalictrum petaloideum L.	2.1	1.7	2.2	1.6	1.8	1.88	1	16	1.93	0.0302543	0.0123457	0.0114778	0.0180259	-4.01594	-0.0723911
	Aster tataricus L. f.	9.7	6.1	7.4	6.7	6.5	7.28	1	3	1.2	0.117155	0.0123457	0.00713649	0.0455457	-3.08904	-0.140692
	Gentiana futtereri Diels et Gilg	4.7	5.1	7.5	3.4	2.9	4.72	3	7	4.76	0.0759575	0.037037	0.0283081	0.0471009	-3.05546	-0.143915
	Oxytropis ochrocephala Bunge	7.7	8.4	6.1	8.2	7.1	7.5	4	10	7.35	0.120695	0.0493827	0.043711	0.071263	-2.64138	-0.188232
							62.14	81	908	168.15
W0N32	Poa pratensis L.	16.1	15.4	12.4	11.7	15.6	14.24	29	114	106.01	0.265078	0.353659	0.653737	0.424158	-0.857649	-0.363779	-1.80784	1.80784	10	2.30259	0.785133
	Saussurea superba Anthony	0.9	0.8	0.6	1.1	0.7	0.82	1	2	2.8	0.0152643	0.0121951	0.0172669	0.0149088	-4.2058	-0.0627034
	Oxytropis ochrocephala Bunge	5.4	4.7	3.8	6.7	4.2	4.96	2	7	4.8	0.0923306	0.0243902	0.0296004	0.0487737	-3.02056	-0.147324
	Pedicularis Linnaeus	4.1	3.7	3.8	3.9	2.8	3.66	1	4	1.7	0.068131	0.0121951	0.0104835	0.0302699	-3.4976	-0.105872
	Potentilla anserina L.	4.1	3.7	3.8	3.9	2.8	3.66	5	16	12.8	0.068131	0.0609756	0.0789344	0.069347	-2.66863	-0.185062
	Taraxacum lugubre Dahlst.	4.2	3.7	2.7	4.3	3.9	3.76	3	13	8.11	0.0699926	0.0365854	0.0500123	0.0521968	-2.95274	-0.154123
	Kobresia humilis (C.A.Mey.ex Trautv)	4.3	2.7	3.6	3.1	3.5	3.44	31	708	10.84	0.0640357	0.378049	0.0668476	0.169644	-1.77405	-0.300957
	Bistorta vivipara (L.) Gray	1.4	1.2	2.1	1.7	1.9	1.66	1	6	2.01	0.030901	0.0121951	0.0123952	0.0184971	-3.99014	-0.073806
	Gentiana futtereri Diels et Gilg	3.6	4.2	3.7	3.8	3.9	3.84	4	14	9.66	0.0714818	0.0487805	0.0595708	0.0599443	-2.81434	-0.168704
							53.72	82	902	162.16
W0N32	Poa pratensis L.	14.2	10.3	19.7	19.1	10.2	14.7	33	160	108.23	0.221186	0.407407	0.579328	0.40264	-0.909712	-0.366287	-1.88563	1.88563	11	2.3979	0.786369
	Saussurea superba Anthony	3.3	2.1	2.5	1.9	2	2.36	1	2	1.9	0.0355101	0.0123457	0.0101702	0.019342	-3.94548	-0.0763134
	Oxytropis ochrocephala Bunge	8	7.1	8.6	7.3	7.2	7.64	3	8	6.9	0.114956	0.037037	0.0369339	0.0629758	-2.76501	-0.174128
	Pedicularis Linnaeus	2.1	3.7	3.6	2.3	2.6	2.86	1	4	1.26	0.0430334	0.0123457	0.00674446	0.0207078	-3.87724	-0.0802893
	Potentilla anserina L.	9.6	9.7	6.9	6.2	6.3	7.74	4	17	7.08	0.116461	0.0493827	0.0378974	0.0679137	-2.68952	-0.182655
	Taraxacum lugubre Dahlst.	6.6	6.2	7.8	10.4	6.6	7.52	4	14	6.41	0.113151	0.0493827	0.0343111	0.0656149	-2.72395	-0.178732
	Kobresia humilis (C.A.Mey.ex Trautv)	0.7	0.9	1.1	1.2	1	0.98	28	680	40.14	0.0147457	0.345679	0.214859	0.191761	-1.6515	-0.316695
	Bistorta vivipara (L.) Gray	5.3	3.7	1.6	2.1	2.3	3	1	6	2.97	0.0451399	0.0123457	0.0158977	0.0244611	-3.71067	-0.0907671
	Thalictrum petaloideum L.	1.1	1.6	1.5	2.3	1.4	1.58	1	9	2.59	0.0237737	0.0123457	0.0138636	0.016661	-4.09468	-0.0682215
	Gentiana futtereri Diels et Gilg	7.3	6.3	6.4	6.3	9	7.06	4	10	8.66	0.106229	0.0493827	0.0463548	0.0673223	-2.69826	-0.181653
							66.46	81	912	186.82
W1N0	Oxytropis ochrocephala Bunge	6.4	6.2	6.7	5.1	5.3	5.94	5	19	6.6	0.084495	0.0625	0.0737925	0.0735958	-2.60917	-0.192024	-1.97798	1.97798	11	2.3979	0.824883
	Pedicularis Linnaeus	6.4	5.7	6.5	7.2	6.2	6.4	1	4	1.32	0.0910384	0.0125	0.0147585	0.0394323	-3.23317	-0.127491
	Aster tataricus L. f.	4.3	3.7	6.9	5.2	4.5	4.92	1	4	1.12	0.0699858	0.0125	0.0125224	0.0316694	-3.45241	-0.109336
	Poa pratensis L.	10.7	11.2	7.9	11.1	10.2	10.22	30	34	20.2	0.145377	0.375	0.22585	0.248742	-1.39134	-0.346085
	Potentilla anserina L.	7.2	9.8	8.1	8.3	11.2	8.92	5	10	5.1	0.126885	0.0625	0.0570215	0.0821354	-2.49939	-0.205288
	Thalictrum petaloideum L.	3.5	5.2	4.2	4.7	3.9	4.3	1	5	1.46	0.0611664	0.0125	0.0163238	0.0299967	-3.50667	-0.105189
	Kobresia humilis (C.A.Mey.ex Trautv)	2.5	2.4	3.2	2.6	3.1	2.76	31	800	30.66	0.0392603	0.3875	0.3428	0.25652	-1.36055	-0.349008
	Saussurea superba Anthony	4.3	3.8	5.2	3.9	4.6	4.36	1	1	1.96	0.0620199	0.0125	0.0219141	0.0321447	-3.43751	-0.110498
	Taraxacum lugubre Dahlst.	4.2	4.1	5.6	5.7	5.1	4.94	2	8	5.22	0.0702703	0.025	0.0583631	0.0512111	-2.9718	-0.152189
	Gentiana futtereri Diels et Gilg	4.5	4.7	4.2	3.8	4.1	4.26	2	7	5.03	0.0605974	0.025	0.0562388	0.0472788	-3.05169	-0.14428
							64.3	80	896	79.99
W1N0	Elymus nutans Griseb.	10.2	10.7	11.9	9.8	8.1	10.14	2	11	5.81	0.1116	0.025	0.0528951	0.0631651	-2.762	-0.174462	-1.91312	1.91312	12	2.48491	0.846584
	Saussurea superba Anthony	4.4	4.7	5.2	3.9	5.8	4.8	1	1	1.98	0.0528285	0.0125	0.0180262	0.0277849	-3.58326	-0.0995606
	Aster tataricus L. f.	6.2	5.7	4.3	4.9	5.8	5.38	1	6	2.64	0.059212	0.0125	0.024035	0.0319156	-3.44466	-0.109939
	Oxytropis ochrocephala Bunge	8.2	6.9	7.1	8.3	7.1	7.52	2	6	4.56	0.0827647	0.025	0.0415149	0.0497599	-3.00055	-0.149307
	Taraxacum lugubre Dahlst.	6.2	7.1	5.3	5.8	5.2	5.92	2	13	6.03	0.0651552	0.025	0.054898	0.0483511	-3.02927	-0.146468
	Poa pratensis L.	12.3	10.8	9.5	8.3	12.2	10.62	26	32	16.8	0.116883	0.325	0.15295	0.198278	-1.61809	-0.32083
	Gentiana straminea Maxim.	3.7	4.1	4.3	4.8	4.5	4.28	1	1	1.32	0.0471054	0.0125	0.0120175	0.0238743	-3.73495	-0.0891694
	Pedicularis LinnaeuRanunculus japonicus Thunb.	3.5	5.3	5.8	6.2	6.1	5.38	1	4	1.22	0.059212	0.0125	0.0111071	0.0276063	-3.58971	-0.0990988
	Potentilla anserina L.	5.3	5.7	6.2	3.5	3.1	4.76	3	13	5.21	0.0523883	0.0375	0.0474326	0.0457736	-3.08405	-0.141168
	Gentiana futtereri Diels et Gilg	5.2	5.7	4.3	5.6	4.9	5.14	3	5	3.55	0.0565705	0.0375	0.0323197	0.0421301	-3.16699	-0.133426
	Kobresia humilis (C.A.Mey.ex Trautv)	3.2	2.7	1.8	2.2	3.8	2.74	37	800	31.4	0.0301563	0.4625	0.28587	0.259509	-1.34896	-0.350068
							72.86	80	896	80.84
W1N0	Elymus nutans Griseb.	8.2	9.8	9.1	6.4	5.2	7.74	2	11	4.62	0.0781818	0.025	0.0244444	0.0425421	-3.15726	-0.134316	-1.90956	1.90956	14	2.63906	0.841963
	Poa pratensis L.	7.2	9.3	8.5	6.4	10.1	8.3	20	40	22.11	0.0838384	0.25	0.116984	0.150274	-1.89529	-0.284814
	Oxytropis ochrocephala Bunge	7.3	8.2	5.4	9.8	6.2	7.38	5	14	5.65	0.0745455	0.0625	0.0298942	0.0556465	-2.88874	-0.160748
	Bistorta vivipara (L.) Gray	5.9	4.8	3.2	6.4	5.6	5.18	1	6	2.02	0.0523232	0.0125	0.0106878	0.0251704	-3.68209	-0.0926795
	Kobresia humilis (C.A.Mey.ex Trautv)	2.2	2.7	2.4	2.3	4.5	2.82	35	750	24.3	0.0284848	0.4375	0.128571	0.198185	-1.61855	-0.320773
	Potentilla anserina L.	4.4	5.6	5.2	5.8	6.2	5.44	3	13	5.12	0.0549495	0.0375	0.0270899	0.0398465	-3.22272	-0.128414
	Pedicularis Linnaeus	5.4	5.2	6.3	4.5	6.6	5.6	1	5	1.6	0.0565657	0.0125	0.00846561	0.0258438	-3.65569	-0.0944767
	Taraxacum lugubre Dahlst.	5.4	5.5	5.3	5.6	6.3	5.62	5	20	5.11	0.0567677	0.0625	0.027037	0.0487682	-3.02068	-0.147313
	Saussurea superba Anthony	4.3	5.5	4.7	4.9	5.1	4.9	1	1	1.9	0.0494949	0.0125	0.0100529	0.024016	-3.72904	-0.0895564
	Gentiana futtereri Diels et Gilg	4.3	5.2	6.7	5.3	5.5	5.4	2	7	2.83	0.0545455	0.025	0.0149735	0.0315063	-3.45757	-0.108935
	Anemone cathayensis Kitag. ex Ziman & Kadota	5.4	5.2	5.3	6.5	6.6	5.8	2	6	2.6	0.0585859	0.025	0.0137566	0.0324475	-3.42813	-0.111234
	Aster tataricus L. f.	4.5	4.4	4.5	4.2	5.3	4.58	1	7	3.1	0.0462626	0.0125	0.0164021	0.0250549	-3.68669	-0.0923696
	Thalictrum petaloideum L.	1.5	1.4	1.3	1.5	1.9	1.52	1	7	0.37	0.0153535	0.0125	0.00195767	0.00993707	-4.61148	-0.0458246
							76.96	80	892	81.65
W1N0	Elymus nutans Griseb.	8.7	8.2	12.7	6.6	8.7	8.98	2	10	5.52	0.104662	0.0240964	0.032967	0.0539085	-2.92047	-0.157438	-2.00041	2.00041	14	2.63906	0.758001
	Poa pratensis L.	11.3	12.8	7.2	8.8	7.7	9.56	26	70	20.03	0.111422	0.313253	0.119625	0.181433	-1.70687	-0.309683
	Oxytropis ochrocephala Bunge	6.3	5.9	3.1	7.6	8.2	6.22	5	14	6.55	0.0724942	0.060241	0.0391185	0.0572845	-2.85972	-0.163818
	Bistorta vivipara (L.) Gray	4.4	4.7	4.1	5.2	6.1	4.9	1	5	2.12	0.0571096	0.0120482	0.0126613	0.027273	-3.60186	-0.0982335
	Kobresia humilis (C.A.Mey.ex Trautv)	2.2	3.8	2.9	2.7	3.1	2.94	35	720	28.3	0.0342657	0.421687	0.169016	0.208323	-1.56867	-0.326789
	Potentilla anserina L.	3.2	3.3	5.7	3.1	3.8	3.82	3	10	6.26	0.0445221	0.0361446	0.0373865	0.0393511	-3.23523	-0.12731
	Pedicularis Linnaeus	3.4	4.8	2.3	2.2	2.7	3.08	1	4	1.8	0.0358974	0.0120482	0.0107501	0.0195652	-3.934	-0.0769697
	Taraxacum lugubre Dahlst.	4.6	6.2	2.3	5.7	4.8	4.72	2	9	6.22	0.0550117	0.0240964	0.0371476	0.0387519	-3.25058	-0.125966
	Saussurea superba Anthony	3.2	3.5	2.7	3.1	2.9	3.08	1	1	1.81	0.0358974	0.0120482	0.0108098	0.0195852	-3.93298	-0.0770281
	Gentiana futtereri Diels et Gilg	7.2	4.1	5	4.3	7.5	5.62	2	8	2.8	0.0655012	0.0240964	0.0167224	0.03544	-3.33991	-0.118367
	Anemone cathayensis Kitag. ex Ziman & Kadota	5.2	5.3	5.7	5.2	5.8	5.44	1	5	2.8	0.0634033	0.0120482	0.0167224	0.0307246	-3.48269	-0.107004
	Aster tataricus L. f.	4.3	5.6	7.2	6.4	7.3	6.16	2	7	2.6	0.0717949	0.0240964	0.015528	0.0371397	-3.29307	-0.122304
	Thalictrum petaloideum L.	3.2	2.7	3.3	3.4	3.8	3.28	1	5	0.33	0.0382284	0.0120482	0.00197086	0.0174158	-4.05038	-0.0705407
							75.8	83	873	87.44
W1N16	Poa pratensis L.	10.7	9.5	11.2	9.8	13.2	10.88	22	40	20.72	0.107958	0.278481	0.103693	0.163377	-1.81169	-0.29599	-1.95753	1.95753	13	2.56495	0.763183
	Oxytropis ochrocephala Bunge	9.2	8.7	7.4	10.6	9.7	9.12	5	14	8.36	0.0904941	0.0632911	0.0418377	0.0652076	-2.73018	-0.178029
	Saussurea superba Anthony	5.4	4.2	5.9	4.6	4.1	4.84	1	1	1.9	0.0480254	0.0126582	0.00950856	0.0233974	-3.75513	-0.0878603
	Potentilla anserina L.	10.6	9.8	6.3	7.2	8.4	8.46	5	15	7.01	0.0839452	0.0632911	0.0350816	0.0607726	-2.80062	-0.170201
	Taraxacum lugubre Dahlst.	8.2	7.6	8.1	8.9	8.1	8.18	3	14	7.54	0.0811669	0.0379747	0.037734	0.0522918	-2.95091	-0.154309
	Lancea tibetica Hook. f. & Thomson	3.4	3.2	3.9	2.6	3.1	3.24	1	7	0.87	0.0321492	0.0126582	0.00435392	0.0163871	-4.11126	-0.0673717
	Kobresia humilis (C.A.Mey.ex Trautv)	2.8	1.9	1.3	2.3	1.7	2	30	751	20.55	0.0198452	0.379747	0.102843	0.167478	-1.7869	-0.299267
	Gentiana futtereri Diels et Gilg	4.8	5.9	6.3	4.3	6.7	5.6	5	15	6.01	0.0555666	0.0632911	0.0300771	0.0496449	-3.00286	-0.149077
	Bistorta vivipara (L.) Gray	8.2	7.4	6.9	7.3	5.4	7.04	1	6	1.91	0.0698551	0.0126582	0.0095586	0.0306907	-3.4838	-0.10692
	云生Pedicularis LinnaeuRanunculus japonicus Thunb.	6.2	7.6	7.1	9.7	8.2	7.76	1	4	1.29	0.0769994	0.0126582	0.00645581	0.0320378	-3.44084	-0.110237
	Thalictrum petaloideum L.	2.2	2.3	3.1	3.2	2.8	2.72	1	7	0.38	0.0269895	0.0126582	0.00190171	0.0138498	-4.27948	-0.05927
	Elymus nutans Griseb.	9.3	9.4	9.8	7.3	7.4	8.64	2	11	6.06	0.0857313	0.0253165	0.0303273	0.047125	-3.05495	-0.143965
							88.78	79	889	82.82
W1N16	Poa pratensis L.	8.2	9.7	9.2	11.3	12.3	10.14	20	127	30.11	0.1023	0.25	0.230428	0.194243	-1.63865	-0.318295	-1.94622	1.94622	11	2.3979	0.811636
	Elymus nutans Griseb.	10.2	9.3	8.7	9.8	8.2	9.24	2	11	6.11	0.0932203	0.025	0.046759	0.0549931	-2.90055	-0.15951
	Oxytropis ochrocephala Bunge	7.8	5.7	7.3	6.7	11.8	7.86	5	14	6.66	0.0792978	0.0625	0.0509681	0.0642553	-2.74489	-0.176374
	Taraxacum lugubre Dahlst.	7.7	8.9	8.2	8.1	9.8	8.54	4	21	6.01	0.0861582	0.05	0.0459937	0.0607173	-2.80153	-0.170101
	Potentilla anserina L.	8.9	10.3	11.4	10.7	7.3	9.72	5	16	5.11	0.098063	0.0625	0.0391061	0.0665564	-2.70971	-0.180348
	Anaphalis lactea Maxim.	8.9	9.8	8.7	10.5	9.3	9.44	1	5	2.11	0.0952381	0.0125	0.0161475	0.0412952	-3.18701	-0.131608
	Saussurea superba Anthony	6.4	7.2	8.7	7.5	6.8	7.32	1	1	1.9	0.0738499	0.0125	0.0145404	0.0336301	-3.39233	-0.114085
	Pedicularis LinnaeuRanunculus japonicus Thunb.	6.3	8.2	6.1	6.7	8.3	7.12	2	4	1.24	0.0718321	0.025	0.00948955	0.0354406	-3.3399	-0.118368
	Kobresia humilis (C.A.Mey.ex Trautv)	2.4	2.2	2.9	2.7	2.5	2.54	37	695	22.11	0.0256255	0.4625	0.169205	0.21911	-1.51818	-0.332649
	Gentiana futtereri Diels et Gilg	7.2	8.1	6.3	5.2	6.9	6.74	2	6	4.14	0.0679984	0.025	0.0316829	0.0415604	-3.18061	-0.132187
							87.12	80	904	85.67
W1N16	Elymus nutans Griseb.	12.4	9.3	7.6	11.2	13.3	10.76	5	26	8.5	0.0950698	0.0625	0.046362	0.0679773	-2.68858	-0.182762	-1.87294	1.87294	12	2.48491	0.753727
	Poa pratensis L.	13.1	9.8	7.6	10.2	9.9	10.12	21	78	20.15	0.0894151	0.2625	0.109905	0.15394	-1.87119	-0.288051
	Oxytropis ochrocephala Bunge	7.4	6.2	5.7	10.4	8.3	7.6	3	9	5.22	0.0671497	0.0375	0.0284717	0.0443738	-3.11511	-0.138229
	Bistorta vivipara (L.) Gray	7.2	5.3	7.3	5.2	8.4	6.68	1	6	2.6	0.059021	0.0125	0.0141813	0.0285674	-3.55549	-0.101571
	Potentilla anserina L.	11.2	9.6	8.4	6.3	7.8	8.66	5	16	5.21	0.0765153	0.0625	0.0284171	0.0558108	-2.88579	-0.161058
	Gentiana futtereri Diels et Gilg	8.4	8.7	7.7	9.3	9.1	8.64	5	16	6.04	0.0763386	0.0625	0.0329443	0.0572609	-2.86014	-0.163774
	Anemone cathayensis Kitag. ex Ziman & Kadota	6.7	6.1	5.2	5.3	5.2	5.7	1	4	1.7	0.0503623	0.0125	0.00927239	0.0240449	-3.72783	-0.0896353
	Pedicularis LinnaeuRanunculus japonicus Thunb.	9.4	4.2	4.3	8.4	7.3	6.72	2	4	1.8	0.0593744	0.025	0.00981782	0.0313974	-3.46103	-0.108667
	Kobresia humilis (C.A.Mey.ex Trautv)	4.5	3.2	4.3	4.7	5.1	4.36	30	690	28.3	0.0385227	0.375	0.154358	0.189294	-1.66446	-0.315071
	Thalictrum petaloideum L.	4.3	5.1	4.2	4.9	5.2	4.74	1	7	0.39	0.0418802	0.0125	0.0021272	0.0188358	-3.972	-0.0748157
	Taraxacum lugubre Dahlst.	5.2	3.1	3.2	4.3	7.2	4.6	5	27	5.22	0.0406432	0.0625	0.0284717	0.0438716	-3.12649	-0.137164
							88.18	80	887	85.34
W1N16	Elymus nutans Griseb.	9.3	8.6	10.7	10.1	15.8	10.9	4	10	5.7	0.0977929	0.0493827	0.0336144	0.0602634	-2.80903	-0.169282	-1.89463	1.89463	12	2.48491	0.762455
	Poa pratensis L.	9.8	11.2	15.6	19.8	10.1	13.3	25	123	30.66	0.119325	0.308642	0.18081	0.202926	-1.59491	-0.323649
	Oxytropis ochrocephala Bunge	8.7	7.6	6.7	7.1	7.1	7.44	2	22	6.72	0.0667504	0.0246914	0.0396297	0.0436905	-3.13063	-0.136778
	Bistorta vivipara (L.) Gray	8.3	5.8	6.7	5.9	5.3	6.4	2	16	4.9	0.0574197	0.0246914	0.0288966	0.0370026	-3.29677	-0.121989
	Potentilla anserina L.	10.2	7.7	10.9	5.7	5.4	7.98	3	11	5.04	0.0715952	0.037037	0.0297222	0.0461182	-3.07655	-0.141885
	Gentiana futtereri Diels et Gilg	5.8	6.7	6.7	4.3	4.8	5.66	2	13	5.97	0.0507805	0.0246914	0.0352067	0.0368929	-3.29974	-0.121737
	Anemone cathayensis Kitag. ex Ziman & Kadota	7.2	8.6	6.9	7.7	6.4	7.36	1	4	2.01	0.0660327	0.0123457	0.0118535	0.0300773	-3.50399	-0.10539
	Pedicularis LinnaeuRanunculus japonicus Thunb.	7.6	6.2	6.9	9.8	7.7	7.64	1	6	2.04	0.0685448	0.0123457	0.0120304	0.0309736	-3.47462	-0.107622
	Kobresia humilis (C.A.Mey.ex Trautv)	1.8	2.3	1.9	2.2	2.4	2.12	35	660	20.1	0.0190203	0.432099	0.118535	0.189885	-1.66134	-0.315463
	Thalictrum petaloideum L.	3.5	2.6	3.3	2.1	2.1	2.72	1	7	0.41	0.0244034	0.0123457	0.00241788	0.0130556	-4.33853	-0.0566424
	Taraxacum lugubre Dahlst.	6.2	9.4	8.1	7.5	7.6	7.76	4	22	8.7	0.0696214	0.0493827	0.0513062	0.0567701	-2.86875	-0.162859
							91.46	81	900	92.57
W1N32	Elymus nutans Griseb.	11.4	9.8	15.1	11.3	10.6	11.64	3	18	9.87	0.0834887	0.0352941	0.0380846	0.0522891	-2.95097	-0.154304	-1.89526	1.89526	14	2.63906	0.718159
	Poa pratensis L.	11.7	10.2	9.1	14.4	16.8	12.44	26	71	53.11	0.0892268	0.305882	0.204931	0.200013	-1.60937	-0.321896
	Oxytropis ochrocephala Bunge	8.1	7.3	6.9	8.1	7.3	7.54	5	14	11.5	0.0540812	0.0588235	0.0443741	0.0524263	-2.94835	-0.154571
	Bistorta vivipara (L.) Gray	8.2	7.3	7.1	9.4	6.1	7.62	1	7	2.62	0.054655	0.0117647	0.0101096	0.0255098	-3.66869	-0.0935875
	Pedicularis Linnaeus	8.4	10.7	8.9	9.1	8.8	9.18	1	4	1.7	0.0658442	0.0117647	0.00655965	0.0280562	-3.57355	-0.10026
	Potentilla anserina L.	7.3	7.1	7.8	8.3	9.2	7.94	5	21	10.11	0.0569502	0.0588235	0.0390106	0.0515948	-2.96433	-0.152944
	Kobresia humilis (C.A.Mey.ex Trautv)	5.4	3.2	3.3	3.4	3.1	3.68	30	733	28.22	0.0263951	0.352941	0.10889	0.162742	-1.81559	-0.295473
	Taraxacum lugubre Dahlst.	6.1	6.3	7.5	8.1	6.3	6.86	5	26	15.7	0.0492038	0.0588235	0.0605803	0.0562026	-2.87879	-0.161796
	Saussurea superba Anthony	3.1	2.3	2.2	2.8	2.2	2.52	1	1	1.96	0.0180749	0.0117647	0.0075629	0.0124675	-4.38463	-0.0546654
	Gentiana straminea Maxim.	1.2	1.1	1.3	1.2	1.3	1.22	1	1	1.2	0.00875054	0.0117647	0.00463034	0.00838186	-4.78169	-0.0400794
	Pedicularis LinnaeuRanunculus japonicus Thunb.	8.2	5.3	5.1	5.4	5.1	5.82	1	4	1.43	0.0417444	0.0117647	0.00551783	0.0196756	-3.92837	-0.0772933
	Thalictrum petaloideum L.	2.3	2.1	2.2	2.8	2.2	2.32	1	7	0.45	0.0166404	0.0117647	0.00173638	0.0100472	-4.60047	-0.0462216
	Gentiana futtereri Diels et Gilg	6.3	7.7	8.2	6.4	5.3	6.78	4	13	8.97	0.04863	0.0470588	0.0346118	0.0434336	-3.13652	-0.13623
							96.42	85	925	147.16
W1N32	Oxytropis ochrocephala Bunge	9.4	12.8	10.1	7.6	16.3	11.24	10	32	14.22	0.0958063	0.121951	0.0827996	0.100186	-2.30073	-0.2305	-1.89152	1.89152	11	2.3979	0.788827
	Poa pratensis L.	12.8	19.7	17.6	15.3	21.7	17.42	24	127	60.85	0.148483	0.292683	0.354315	0.26516	-1.32742	-0.351979
	Potentilla anserina L.	9.4	10.6	9.8	10.4	8.1	9.66	5	17	11.75	0.0823389	0.0609756	0.0684174	0.0705773	-2.65105	-0.187104
	Saussurea superba Anthony	5.4	5.7	6.1	4.2	5.2	5.32	1	1	1.91	0.0453461	0.0121951	0.0111215	0.0228875	-3.77716	-0.08645
	Taraxacum lugubre Dahlst.	6.6	8.4	7.7	9.2	11.7	8.72	5	18	11.72	0.0743266	0.0609756	0.0682427	0.0678483	-2.69048	-0.182545
	Aster tataricus L. f.	6.4	9.7	7.1	8.2	10.1	8.3	1	3	1.7	0.0707467	0.0121951	0.00989868	0.0309468	-3.47548	-0.107555
	Bistorta vivipara (L.) Gray	8.1	7.2	6.4	8.1	9.4	7.84	1	6	2.1	0.0668258	0.0121951	0.0122278	0.0304162	-3.49278	-0.106237
	Gentiana futtereri Diels et Gilg	8.4	9.1	7.5	6.6	8.1	7.94	2	5	3.45	0.0676781	0.0243902	0.0200885	0.0373856	-3.28647	-0.122867
	Kobresia humilis (C.A.Mey.ex Trautv)	3.2	4.1	5.7	5.2	7.1	5.06	31	722	20.47	0.0431299	0.378049	0.119192	0.180123	-1.71411	-0.308752
	Gentiana straminea Maxim.	3.3	4.4	4.2	2.4	4.2	3.7	1	3	3.2	0.0315377	0.0121951	0.0186328	0.0207885	-3.87335	-0.0805214
							97.32	82	938	131.74
W1N32	Poa pratensis L.	12.1	15.3	19.7	18.4	17.6	16.62	28	134	84.7	0.186073	0.341463	0.442413	0.323316	-1.12912	-0.365064	-1.88542	1.88542	10	2.30259	0.81883
	Elymus nutans Griseb.	10.2	19.8	11.7	12.3	19.2	14.64	1	6	3.3	0.163905	0.0121951	0.0172369	0.0644457	-2.74193	-0.176706
	Oxytropis ochrocephala Bunge	6.8	5.4	17.3	9.1	15.5	10.82	10	21	15.76	0.121137	0.121951	0.0823191	0.108469	-2.22129	-0.240942
	Saussurea superba Anthony	5.2	5.3	5.7	6.2	5.1	5.5	1	1	1.96	0.0615764	0.0121951	0.0102377	0.028003	-3.57544	-0.100123
	Potentilla anserina L.	9.3	17.2	14.4	8.3	8.5	11.54	3	11	7.6	0.129198	0.0365854	0.039697	0.0684936	-2.68101	-0.183632
	Taraxacum lugubre Dahlst.	9.2	18.7	7.3	6.5	5.4	9.42	2	11	6.9	0.105464	0.0243902	0.0360407	0.0552982	-2.89502	-0.160089
	Kobresia humilis (C.A.Mey.ex Trautv)	2.4	2.2	3.4	3.7	1.5	2.64	30	720	21.5	0.0295567	0.365854	0.112301	0.169237	-1.77645	-0.300642
	Gentiana futtereri Diels et Gilg	2.4	6.7	5.5	5.1	5.8	5.1	5	12	8.29	0.0570981	0.0609756	0.0433011	0.0537916	-2.92264	-0.157213
	Gentiana straminea Maxim.	3.2	2.7	1.3	1.4	2.9	2.3	1	1	1.32	0.0257501	0.0121951	0.00689475	0.0149467	-4.20327	-0.0628248
							89.32	82	920	151.45
W1N32	Poa pratensis L.	13.7	14.3	17.1	22.7	17.6	17.08	27	154	85.11	0.172282	0.333333	0.476753	0.327456	-1.1164	-0.365572	-1.88775	1.88775	10	2.30259	0.819839
	Elymus nutans Griseb.	10.4	11.6	22.2	23.1	18.3	17.12	1	6	3.6	0.172685	0.0123457	0.0201658	0.0683989	-2.6824	-0.183473
	Oxytropis ochrocephala Bunge	9.4	8.2	8.2	7.2	8.6	8.32	10	23	18.4	0.0839217	0.123457	0.10307	0.103483	-2.26835	-0.234735
	Saussurea superba Anthony	1.6	2.7	1.4	1.8	2.1	1.92	2	2	3.2	0.0193666	0.0246914	0.0179252	0.020661	-3.87951	-0.0801546
	Potentilla anserina L.	6.7	10.4	10.3	14.6	14.7	11.34	3	10	6.9	0.114384	0.037037	0.0386511	0.0633573	-2.75897	-0.174801
	Taraxacum lugubre Dahlst.	8.7	9.3	10.6	9.5	8.4	9.3	3	16	10.4	0.0938067	0.037037	0.0582568	0.0630335	-2.76409	-0.17423
	Kobresia humilis (C.A.Mey.ex Trautv)	1.3	2.7	2.5	2.7	2.8	2.4	28	685	19.05	0.0242082	0.345679	0.106711	0.158866	-1.83969	-0.292265
	Gentiana futtereri Diels et Gilg	5.6	4.4	4.3	4.2	5.2	4.74	5	15	10.33	0.0478112	0.0617284	0.0578647	0.0558014	-2.88596	-0.16104
	Gentiana straminea Maxim.	2.3	2.6	3.4	5.7	2.3	3.26	1	1	1.27	0.0328828	0.0123457	0.00711405	0.0174475	-4.04856	-0.0706373
							89.14	81	916	158.52
W2N0	Elymus nutans Griseb.	12.4	12.3	15.1	11.4	12.3	12.7	2	5	6.05	0.196291	0.0238095	0.0369917	0.0856973	-2.45693	-0.210553	-2.02919	2.02919	9	2.19722	0.923523
	Poa pratensis L.	20.1	15.7	18.4	17.9	19.3	18.28	30	50	58.11	0.282535	0.357143	0.355304	0.331661	-1.10364	-0.366035
	Oxytropis ochrocephala Bunge	8.3	8.7	14.6	16.1	16.5	12.84	4	12	13.1	0.198454	0.047619	0.0800978	0.108724	-2.21894	-0.241252
	Potentilla anserina L.	15.2	4.3	14.7	6.7	14.1	11	2	7	4.88	0.170015	0.0238095	0.029838	0.0745543	-2.59623	-0.19356
	Taraxacum lugubre Dahlst.	7.2	6.4	7.1	8.6	6.7	7.2	2	5	7.15	0.111283	0.0238095	0.0437175	0.0596033	-2.82004	-0.168084
	Pedicularis LinnaeuRanunculus japonicus Thunb.	5.7	7.2	5.5	6.4	7.1	6.38	1	4	1.4	0.098609	0.0119048	0.00856007	0.0396913	-3.22662	-0.128069
	Gentiana futtereri Diels et Gilg	15.4	6.1	9.2	5.7	1.9	7.66	2	6	4.14	0.118393	0.0238095	0.0253134	0.0558385	-2.88529	-0.16111
	Kobresia humilis (C.A.Mey.ex Trautv)	5.4	7.2	4.2	6.4	4.9	5.62	40	803	66.4	0.0868624	0.47619	0.405992	0.323015	-1.13006	-0.365025
							94.7	84	897	163.55
W2N0	Oxytropis ochrocephala Bunge	8.3	15.7	6.3	13.8	16.1	12.04	10	28	25.28	0.137915	0.123457	0.154071	0.138481	-1.97702	-0.27378	-1.96331	1.96331	10	2.30259	0.852654
	Potentilla anserina L.	6.8	7.1	8.4	15.1	14.7	10.42	2	6	4.15	0.119359	0.0246914	0.0252925	0.0564475	-2.87444	-0.162255
	Poa pratensis L.	19.8	18.7	19.3	15.1	17.2	18.02	27	122	79.2	0.206415	0.333333	0.482691	0.340813	-1.07642	-0.366858
	Elymus nutans Griseb.	13.8	9.2	19.3	14.3	7.1	12.74	5	30	16.7	0.145934	0.0617284	0.10178	0.103147	-2.2716	-0.234309
	Saussurea superba Anthony	4.3	4.7	5.2	5.8	4.9	4.98	1	1	1.76	0.0570447	0.0123457	0.0107265	0.0267056	-3.62288	-0.0967513
	Anemone cathayensis Kitag. ex Ziman & Kadota	10.3	8.8	8.7	9.5	8.7	9.2	1	6	2.31	0.105384	0.0123457	0.0140785	0.043936	-3.12502	-0.137301
	Taraxacum lugubre Dahlst.	8.4	7.8	7.6	7.7	8.3	7.96	2	12	7.81	0.0911798	0.0246914	0.0475987	0.05449	-2.90974	-0.158552
	Kobresia humilis (C.A.Mey.ex Trautv)	5.4	4.2	4.1	4.9	4.7	4.66	30	690	22.3	0.0533792	0.37037	0.135909	0.186553	-1.67904	-0.31323
	Thalictrum petaloideum L.	4.3	4.7	5.1	5.9	6.1	5.22	1	8	0.43	0.0597938	0.0123457	0.00262067	0.0249201	-3.69208	-0.0920069
	Gentiana straminea Maxim.	6.3	5.7	4.9	7.1	6.3	6.06	2	6	4.14	0.0694158	0.0246914	0.0252316	0.0397796	-3.2244	-0.128265
							91.3	81	909	164.08
W2N0	Elymus nutans Griseb.	15.5	13.1	9.4	10.2	8.7	11.38	2	12	6.6	0.0834189	0.0243902	0.0394949	0.0491013	-3.01387	-0.147985	-1.99199	1.99199	12	2.48491	0.801638
	Poa pratensis L.	15.7	20.2	17.9	10.1	8.8	14.54	25	122	68.2	0.106583	0.304878	0.408114	0.273192	-1.29758	-0.354489
	Oxytropis ochrocephala Bunge	8.7	9.3	10.1	11.3	9.9	9.86	5	16	12.22	0.0722768	0.0609756	0.0731255	0.0687926	-2.67666	-0.184134
	Bistorta vivipara (L.) Gray	5.1	5.9	6.8	6.7	7.6	6.42	1	6	2.1	0.0470605	0.0121951	0.0125666	0.0239407	-3.73217	-0.089351
	Saussurea superba Anthony	5.7	6.3	6.8	5.9	6.2	6.18	1	1	1.76	0.0453013	0.0121951	0.010532	0.0226761	-3.78644	-0.0858619
	Taraxacum lugubre Dahlst.	11.7	8.4	8.6	9.5	8.7	9.38	5	25	13.11	0.0687582	0.0609756	0.0784513	0.0693951	-2.66794	-0.185142
	Potentilla anserina L.	8.7	9.7	8.9	8.6	6.9	8.56	5	16	11.05	0.0627474	0.0609756	0.0661241	0.0632824	-2.76015	-0.174669
	Anemone cathayensis Kitag. ex Ziman & Kadota	8.3	9.4	7.8	8.2	5.3	7.8	1	6	2.7	0.0571764	0.0121951	0.016157	0.0285095	-3.55752	-0.101423
	Thalictrum petaloideum L.	2.1	3.7	2.9	3.3	2.3	2.86	1	7	3.37	0.0209647	0.0121951	0.0201664	0.0177754	-4.02994	-0.0716337
	Kobresia humilis (C.A.Mey.ex Trautv)	2.7	2.3	2.2	2.9	2.5	2.52	30	680	33.66	0.0184724	0.365854	0.201424	0.19525	-1.63347	-0.318936
	Gentiana futtereri Diels et Gilg	3.1	4.7	6.6	4.8	6.9	5.22	5	16	10.12	0.0382642	0.0609756	0.0605589	0.0532662	-2.93245	-0.156201
							96.42	82	911	167.11
W2N0	Elymus nutans Griseb.	11.1	9.8	10.4	10.8	7.3	9.88	2	12	6.6	0.112888	0.0246914	0.0393232	0.0589677	-2.83077	-0.166924	-1.95221	1.95221	12	2.48491	0.785627
	Poa pratensis L.	20.2	12.8	17.3	22.8	20.2	18.66	30	144	80.3	0.213208	0.37037	0.478432	0.354004	-1.03845	-0.367614
	Oxytropis ochrocephala Bunge	10.1	13.2	10.3	17.9	10.1	12.32	2	8	7.12	0.140768	0.0246914	0.0424214	0.0692935	-2.6694	-0.184972
	Bistorta vivipara (L.) Gray	8.1	8.4	9.2	8.1	10	8.76	1	6	2.3	0.100091	0.0123457	0.0137035	0.0420469	-3.16897	-0.133245
	Saussurea superba Anthony	2.9	2.8	3.1	3.3	3.6	3.14	1	1	1.66	0.0358775	0.0123457	0.00989037	0.0193712	-3.94397	-0.0763994
	Taraxacum lugubre Dahlst.	10.4	9.6	7.8	10.1	11.1	9.8	2	12	10.01	0.111974	0.0246914	0.0596401	0.0654353	-2.72669	-0.178422
	Potentilla anserina L.	9.3	8.2	10.5	9.6	7.8	9.08	5	15	10.05	0.103748	0.0617284	0.0598785	0.0751182	-2.58869	-0.194458
	Anemone cathayensis Kitag. ex Ziman & Kadota	8.2	8.7	8.1	9.2	10.1	8.86	1	5	2.3	0.101234	0.0123457	0.0137035	0.0424277	-3.15995	-0.13407
	Thalictrum petaloideum L.	2.1	2.1	2.9	2.1	2.3	2.3	1	5	0.31	0.0262797	0.0123457	0.001847	0.0134908	-4.30575	-0.058088
	Kobresia humilis (C.A.Mey.ex Trautv)	1.7	1.9	2	3.4	2.6	2.32	30	682	35.88	0.0265082	0.37037	0.213775	0.203551	-1.59184	-0.32402
	Gentiana futtereri Diels et Gilg	37.4	3.4	7.6	8.1	5.9	12.48	5	17	11.06	0.142596	0.0617284	0.0658961	0.0900735	-2.40713	-0.216819
							107.52	81	911	167.84
W2N16	Elymus nutans Griseb.	14.3	14.6	17.1	29.3	28.2	20.7	2	11	6.05	0.14629	0.0243902	0.0206619	0.0637806	-2.75231	-0.175544	-1.94734	1.94734	11	2.3979	0.812102
	Poa pratensis L.	21.4	27.3	26.8	32.7	39.1	29.46	20	120	197.12	0.208198	0.243902	0.673201	0.3751	-0.980561	-0.367809
	Oxytropis ochrocephala Bunge	18.2	18.7	19.3	10.2	19.9	17.26	10	28	21.28	0.121979	0.121951	0.0726751	0.105535	-2.24871	-0.237318
	Saussurea superba Anthony	5.9	5.4	4.7	5.1	5.2	5.26	1	1	1.74	0.0371731	0.0121951	0.00594242	0.0184369	-3.9934	-0.0736259
	Gentiana futtereri Diels et Gilg	18.5	17.1	16.1	10.2	10.2	14.42	2	6	4.14	0.101908	0.0243902	0.0141389	0.0468124	-3.06161	-0.143321
	Bistorta vivipara (L.) Gray	6.5	5.4	16.2	6.9	16.5	10.3	1	6	2.22	0.0727915	0.0121951	0.00758171	0.0308561	-3.47842	-0.107331
	Taraxacum lugubre Dahlst.	3.2	8.1	6.5	7.9	8.1	6.76	5	26	17.2	0.0477739	0.0609756	0.0587412	0.0558302	-2.88544	-0.161095
	Thalictrum petaloideum L.	4.3	5.6	5.2	4.2	5.1	4.88	1	7	2.43	0.0344876	0.0121951	0.0082989	0.0183272	-3.99937	-0.0732973
	Kobresia humilis (C.A.Mey.ex Trautv)	4.5	5.2	7.7	4.6	5.3	5.46	34	688	29.22	0.0385866	0.414634	0.0997917	0.184337	-1.69099	-0.311712
	Potentilla anserina L.	10.2	10.4	17.1	18.3	15.6	14.32	5	16	11.04	0.101201	0.0609756	0.0377036	0.0666269	-2.70865	-0.180469
							141.5	82	915	292.81
W2N16	Elymus nutans Griseb.	18.3	21.3	13.1	20.4	19.4	18.5	2	6	3.41	0.127621	0.0238095	0.0119809	0.0544706	-2.91009	-0.158515	-1.9553	1.9553	10	2.30259	0.849176
	Poa pratensis L.	36.8	22.9	27.9	28.4	17.2	26.64	27	106	128.2	0.183775	0.321429	0.450425	0.318543	-1.144	-0.364412
	Oxytropis ochrocephala Bunge	9.8	10.4	12.2	13.8	15.7	12.38	10	28	41.29	0.0854029	0.119048	0.145071	0.116507	-2.1498	-0.250467
	Saussurea superba Anthony	5.4	6.3	6.5	4.9	5.7	5.76	1	1	1.81	0.0397351	0.0119048	0.00635936	0.0193331	-3.94594	-0.0762871
	Taraxacum lugubre Dahlst.	10.1	13.4	121.7	11.4	10.4	33.4	5	26	27.2	0.230408	0.0595238	0.095566	0.128499	-2.05183	-0.263659
	Potentilla anserina L.	13.9	15.7	16.2	16.8	15.7	15.66	2	6	4.21	0.10803	0.0238095	0.0147917	0.048877	-3.01845	-0.147533
	Gentiana futtereri Diels et Gilg	5.6	6.3	7.1	6.9	5.8	6.34	5	16	24.12	0.0437362	0.0595238	0.0847446	0.0626682	-2.7699	-0.173585
	Gentiana straminea Maxim.	5.9	6.8	5.4	5.2	4.7	5.6	1	2	1.62	0.0386313	0.0119048	0.0056918	0.0187426	-3.97695	-0.0745386
	Kobresia humilis (C.A.Mey.ex Trautv)	4.2	4.7	4.9	5.4	6.2	5.08	30	712	52.37	0.0350442	0.357143	0.184	0.192062	-1.64994	-0.31689
							144.96	84	909	284.62
W2N16	Elymus nutans Griseb.	21.8	19.3	17.3	19.4	10.3	17.62	2	12	6.7	0.0934451	0.0235294	0.0197681	0.0455809	-3.08827	-0.140766	-1.98872	1.98872	14	2.63906	0.753574
	Poa pratensis L.	22.3	17.6	19.8	16.8	11.3	17.56	25	117	125.32	0.0931269	0.294118	0.369752	0.252332	-1.37701	-0.347464
	Oxytropis ochrocephala Bunge	13.2	11.8	10.7	9.5	8.4	10.72	10	26	19.74	0.0568519	0.117647	0.0582421	0.0775804	-2.55644	-0.19833
	Potentilla anserina L.	10.2	11.3	12.7	16.4	17.9	13.7	5	17	11.73	0.0726559	0.0588235	0.0346089	0.0553628	-2.89385	-0.160211
	Saussurea superba Anthony	5.4	6.3	5.7	6.8	5.5	5.94	1	1	1.65	0.0315019	0.0117647	0.00486826	0.016045	-4.13236	-0.0663036
	Taraxacum lugubre Dahlst.	16.9	11.8	10.6	17.5	18.4	15.04	5	27	17.82	0.0797624	0.0588235	0.0525772	0.0637211	-2.75324	-0.175439
	Anemone cathayensis Kitag. ex Ziman & Kadota	5.2	6.3	7.6	9.5	5.4	6.8	1	6	2.6	0.0360628	0.0117647	0.0076712	0.0184996	-3.99001	-0.0738134
	Gentiana straminea Maxim.	5.3	5.5	5.7	4.1	4.5	5.02	1	2	2.8	0.0266228	0.0117647	0.00826129	0.0155496	-4.16372	-0.0647442
	Kobresia humilis (C.A.Mey.ex Trautv)	2.4	3.7	2.3	2.1	2.2	2.54	28	702	26.17	0.0134705	0.329412	0.0772136	0.140032	-1.96588	-0.275287
	Pedicularis Linnaeus	7.1	8.2	6.8	6.9	6.3	7.06	1	5	1.6	0.0374417	0.0117647	0.00472074	0.0179757	-4.01873	-0.0722396
	Anaphalis lactea Maxim.	11.1	10.3	10.1	10.7	11.8	10.8	1	5	1.7	0.0572762	0.0117647	0.00501578	0.0246856	-3.70154	-0.0913745
	Pedicularis LinnaeuRanunculus japonicus Thunb.	12.2	10.4	9.3	10.3	9.4	10.32	1	4	1.6	0.0547306	0.0117647	0.00472074	0.0237387	-3.74065	-0.0887981
	Gentiana futtereri Diels et Gilg	9.5	8.2	15.7	14.6	12.1	12.02	3	10	7.11	0.0637463	0.0352941	0.0209778	0.0400061	-3.21872	-0.128768
							148.56	85	939	228.93
W2N16	Elymus nutans Griseb.	19.3	14.8	15.6	13.4	18.1	16.24	2	11	6.12	0.122863	0.0238095	0.0233829	0.0566851	-2.87024	-0.1627	-1.84905	1.84905	9	2.19722	0.841538
	oa pratensis L.	28.6	26.3	28.9	33.2	28.7	29.14	28	126	140.21	0.220457	0.333333	0.535705	0.363165	-1.0129	-0.367849
	Oxytropis ochrocephala Bunge	19.3	19.2	18.8	19.1	20.8	19.44	10	29	28.37	0.147072	0.119048	0.108394	0.124838	-2.08074	-0.259755
	Potentilla anserina L.	16.7	14.3	19.6	18.4	18.2	17.44	5	14	9.66	0.131941	0.0595238	0.0369083	0.0761245	-2.57539	-0.19605
	Taraxacum lugubre Dahlst.	9.4	19.3	18.6	7.7	12.7	13.54	5	23	15.62	0.102436	0.0595238	0.0596798	0.0738799	-2.60531	-0.19248
	Gentiana straminea Maxim.	4.3	3.7	4.1	3.3	4.5	3.98	1	1	1.32	0.0301105	0.0119048	0.00504337	0.0156862	-4.15497	-0.0651757
	Kobresia humilis (C.A.Mey.ex Trautv)	3.2	2.7	2.6	3.8	2.9	3.04	30	700	54.11	0.0229989	0.357143	0.20674	0.195627	-1.63154	-0.319174
	Anaphalis lactea Maxim.	13.2	13.1	12.7	12.8	12.9	12.94	1	4	1.5	0.0978968	0.0119048	0.0057311	0.0385109	-3.25681	-0.125423
	Gentiana futtereri Diels et Gilg	16.7	15.4	17.7	16.6	15.7	16.42	2	7	4.82	0.124225	0.0238095	0.0184159	0.0554833	-2.89167	-0.16044
							132.18	84	915	261.73
W2N32	Elymus nutans Griseb.	21.7	19.8	15.5	14.2	17.3	17.7	4	14	10.2	0.119385	0.0465116	0.0352734	0.0670566	-2.70222	-0.181202	-1.94472	1.94472	11	2.3979	0.811013
	Poa pratensis L.	27.4	22.7	21.3	22.8	20.4	22.92	32	174	187.1	0.154593	0.372093	0.647024	0.391237	-0.938442	-0.367153
	Oxytropis ochrocephala Bunge	9.4	16.4	17.3	18.2	14.8	15.22	2	6	4.58	0.102657	0.0232558	0.0158384	0.0472506	-3.05229	-0.144222
	Potentilla anserina L.	10.5	15.7	16.4	14.6	19.6	15.36	5	22	16.12	0.103602	0.0581395	0.0557458	0.0724957	-2.62423	-0.190245
	Carex moorcroftii Falc. ex Boott	7.1	9.8	8.3	8.5	8.6	8.46	1	7	0.46	0.0570619	0.0116279	0.00159076	0.0234269	-3.75387	-0.0879414
	Saussurea superba Anthony	5.4	6.1	6.3	5.7	5.9	5.88	1	1	1.66	0.0396601	0.0116279	0.00574057	0.0190095	-3.96282	-0.0753312
	Taraxacum lugubre Dahlst.	14.7	19.5	20.3	17.1	15.4	17.4	2	11	7.22	0.117361	0.0232558	0.024968	0.0551951	-2.89688	-0.159894
	Kobresia humilis (C.A.Mey.ex Trautv)	6.7	3.4	3.7	3.9	4.5	4.44	32	660	42.4	0.0299474	0.372093	0.146627	0.182889	-1.69888	-0.310706
	Gentiana futtereri Diels et Gilg	7.1	7.3	6.8	8.2	8.9	7.66	5	16	15.04	0.051666	0.0581395	0.0520109	0.0539388	-2.9199	-0.157496
	Anemone cathayensis Kitag. ex Ziman & Kadota	17.3	9.4	10.1	10.2	9.8	11.36	1	5	2.11	0.0766222	0.0116279	0.00729675	0.0318489	-3.44675	-0.109775
							148.26	86	921	289.17
W2N32	Elymus nutans Griseb.	11.3	19.3	10.1	17.8	10.6	13.82	2	12	6.8	0.100421	0.0235294	0.0366518	0.0535342	-2.92743	-0.156718	-1.8938	1.8938	14	2.63906	0.717606
	Poa pratensis L.	25.7	37.9	19.3	21.4	10.9	23.04	29	141	188.3	0.167418	0.341176	1.01493	0.507841	-0.677586	-0.344106
	Oxytropis ochrocephala Bunge	6.3	10.4	9.3	11.1	14.8	10.38	5	16	12.22	0.0754251	0.0588235	0.0658654	0.0667047	-2.70748	-0.180602
	Aster tataricus L. f.	9.1	9.8	8.7	11.9	10.3	9.96	1	5	2.31	0.0723732	0.0117647	0.0124508	0.0321962	-3.43591	-0.110623
	Potentilla anserina L.	11.4	12.3	13.7	14.6	15.1	13.42	3	10	7.11	0.0975149	0.0352941	0.0383226	0.0570439	-2.86393	-0.16337
	Taraxacum lugubre Dahlst.	11.5	13.6	14.4	10.1	9.3	11.78	2	11	7.31	0.085598	0.0235294	0.0394006	0.0495094	-3.00559	-0.148805
	Gentiana straminea Maxim.	7.1	8.1	11.7	10.6	9.3	9.36	1	1	1.31	0.0680134	0.0117647	0.00706085	0.0289463	-3.54231	-0.102537
	Pedicularis LinnaeuRanunculus japonicus Thunb.	16.3	11.1	10.8	10.3	11.8	12.06	1	4	1.42	0.0876326	0.0117647	0.00765375	0.0356837	-3.33306	-0.118936
	Anemone cathayensis Kitag. ex Ziman & Kadota	15.7	11.1	10.1	9.8	7.9	10.92	1	6	2.74	0.0793489	0.0117647	0.0147685	0.035294	-3.34404	-0.118025
	Saussurea superba Anthony	5.7	4.8	4.2	5.3	4.7	4.94	1	2	3.27	0.0358959	0.0117647	0.0176252	0.0217619	-3.82759	-0.0832959
	Gentiana futtereri Diels et Gilg	14.1	11.7	11.6	10.8	10.2	11.68	2	6	4.14	0.0848714	0.0235294	0.0223145	0.0435717	-3.13335	-0.136525
	Pedicularis Linnaeus	9.4	9.1	8.7	12.1	12.9	10.44	1	4	1.6	0.0758611	0.0117647	0.00862394	0.0320832	-3.43942	-0.110348
	Kobresia humilis (C.A.Mey.ex Trautv)	4.5	4.1	3.2	4.8	4.3	4.18	35	702	34.78	0.0303735	0.254323	5.101	0.252725	0.000220706	0.00184801
							157.62	85	924	275.53
W2N32	Elymus nutans Griseb.	29.3	21.2	29.3	25.2	29.8	26.96	5	32	18.1	0.0954269	0.0581395	0.0636853	0.0724172	-2.62531	-0.190118	-1.94559	1.94559	11	2.3979	0.811373
	Poa pratensis L.	16.3	19.1	20.2	21.3	20.2	19.42	30	165	162.76	0.0687385	0.348837	0.572675	0.330084	-1.10841	-0.365868
	Oxytropis ochrocephala Bunge	27.3	33.2	29.4	30.1	31.2	30.24	3	11	8.59	0.107037	0.0348837	0.0302241	0.0573815	-2.85803	-0.163998
	Potentilla anserina L.	19.4	22.1	15.6	17.3	18.4	18.56	4	15	11.22	0.0656945	0.0465116	0.0394779	0.0505613	-2.98457	-0.150904
	Kobresia humilis (C.A.Mey.ex Trautv)	7.4	6.3	5.1	6.2	5.9	6.18	35	701	44.22	0.0218746	0.406977	0.155589	0.194813	-1.63571	-0.318659
	Anemone cathayensis Kitag. ex Ziman & Kadota	35.4	39.4	38.1	36.4	37.5	37.36	1	6	2.81	0.132238	0.0116279	0.00988706	0.0512511	-2.97102	-0.152268
	Saussurea superba Anthony	27.3	33.2	29.4	30.1	31.2	30.24	1	1	1.63	0.107037	0.0116279	0.0057352	0.0414666	-3.18287	-0.131983
	Aster tataricus L. f.	16.4	15.3	14.9	17.3	13.9	15.56	1	6	2.72	0.0550757	0.0116279	0.00957039	0.0254247	-3.67203	-0.0933603
	Gentiana futtereri Diels et Gilg	7.1	8.4	8.9	9.2	9.5	8.62	3	7	4.85	0.0305111	0.0348837	0.0170648	0.0274866	-3.59406	-0.0987883
	Taraxacum lugubre Dahlst.	21.3	27.3	25.4	22.8	24.3	24.22	2	11	7.1	0.0857284	0.0232558	0.0249815	0.0446553	-3.10878	-0.138824
							252.52	86	959	264.21
W2N32	Elymus nutans Griseb.	30.2	25.1	37.8	22.7	23.2	27.8	5	32	15.2	0.272763	0.0574713	0.0729437	0.134393	-2.00699	-0.269725	-1.82532	1.82532	8	2.07944	0.877792
	Poa pratensis L.	21.7	24.8	30	31.5	42.2	30.04	30	127	182.1	0.294741	0.344828	0.873884	0.504484	-0.684219	-0.345178
	Oxytropis ochrocephala Bunge	10.7	9.9	12.6	13.1	12.8	11.82	4	13	9.75	0.115973	0.045977	0.0467895	0.0695799	-2.66528	-0.18545
	Potentilla anserina L.	7.8	10.2	9.4	12.6	10.4	10.08	3	11	7.6	0.0989011	0.0344828	0.0364718	0.0566186	-2.87142	-0.162576
	Kobresia humilis (C.A.Mey.ex Trautv)	3.1	3.6	2.7	5.9	3.2	3.7	37	721	65.63	0.036303	0.425287	0.314953	0.258848	-1.35151	-0.349837
	Anemone cathayensis Kitag. ex Ziman & Kadota	16.7	7.4	18.1	10.7	9.5	12.48	1	6	2.17	0.122449	0.0114943	0.0104137	0.048119	-3.03408	-0.145997
	Gentiana futtereri Diels et Gilg	16.1	15.8	7.2	15.7	6.4	12.24	3	8	4.83	0.120094	0.0344828	0.0231788	0.0592519	-2.82596	-0.167443
	Taraxacum lugubre Dahlst.	6.8	19.9	7.6	18.7	15.8	13.76	4	20	11.1	0.135008	0.045977	0.0532681	0.0780843	-2.54997	-0.199112
							121.92	87	938	298.38
W3N0	Elymus nutans Griseb.	25.8	31.6	33.5	32.7	30.1	30.74	4	31	17.12	0.177503	0.045977	0.0525734	0.0920179	-2.38577	-0.219534	-1.90106	1.90106	11	2.3979	0.792804
	Poa pratensis L.	32.4	39.5	38.5	40.6	37.1	37.62	30	226	220.11	0.217231	0.344828	0.67593	0.412663	-0.885124	-0.365258
	Oxytropis ochrocephala Bunge	13.4	14.8	14.6	13.9	13.7	14.08	10	31	13.45	0.0813027	0.114943	0.0413033	0.0791828	-2.536	-0.200807
	Anemone cathayensis Kitag. ex Ziman & Kadota	16.4	15.4	24.3	22.7	21.9	20.14	1	3	3.37	0.116295	0.0114943	0.0103489	0.0460461	-3.07811	-0.141735
	Potentilla anserina L.	21.7	25.1	14.3	15.2	24.8	20.22	5	18	26.12	0.116757	0.0574713	0.0802113	0.0848132	-2.4673	-0.20926
	Taraxacum lugubre Dahlst.	19.6	20.7	18.4	17.2	21.3	19.44	5	26	10.11	0.112253	0.0574713	0.0310466	0.0669237	-2.7042	-0.180975
	Gentiana futtereri Diels et Gilg	3.5	4.7	4.6	3.9	4.1	4.16	2	7	2.87	0.0240212	0.0229885	0.00881341	0.0186077	-3.98418	-0.0741365
	Pedicularis Linnaeus	4.5	5.3	3.8	4.6	4.9	4.62	1	4	1.61	0.0266774	0.0114943	0.00494411	0.0143719	-4.24248	-0.0609726
	Kobresia humilis (C.A.Mey.ex Trautv)	1.3	2.7	1.9	2.2	2.5	2.12	27	612	27.22	0.0122416	0.310345	0.0835892	0.135392	-1.99958	-0.270727
	Thalictrum petaloideum L.	3.7	4.1	4.2	3.9	5.1	4.2	1	7	0.39	0.0242522	0.0114943	0.00119764	0.0123147	-4.39696	-0.0541473
							173.18	87	970	325.64
W3N0	Poa pratensis L.	28.9	29.3	31.2	30.8	32.1	30.46	21	227	187.11	0.408316	0.256098	0.532555	0.398989	-0.91882	-0.3666	-1.89937	1.89937	10	2.30259	0.824888
	Oxytropis ochrocephala Bunge	60.1	61.2	62.7	58.9	59.4	60.46	10	32	18.11	0.037382	0.121951	0.110717	0.0900168	-2.40776	-0.216739
	Pedicularis LinnaeuRanunculus japonicus Thunb.	4.3	5.7	5.1	6.2	7.3	5.72	1	4	1.43	0.0414481	0.0121951	0.00874243	0.0207952	-3.87303	-0.0805405
	Gentiana futtereri Diels et Gilg	7.8	8.2	6.9	7.3	6.4	7.32	2	6	4.16	0.0234785	0.0243902	0.0254325	0.0244338	-3.71179	-0.090693
	Taraxacum lugubre Dahlst.	21.3	20.8	19.7	17.3	18.2	19.46	2	11	7.16	0.0331847	0.0243902	0.0437733	0.0337827	-3.38781	-0.114449
	Potentilla anserina L.	8.2	7.3	8.4	9.1	10.2	8.64	5	21	15.11	0.0615163	0.0609756	0.0923764	0.0716227	-2.63634	-0.188822
	Elymus nutans Griseb.	60.1	61.2	62.7	58.9	59.4	60.46	5	28	16.04	0.338799	0.0609756	0.098062	0.165945	-1.7961	-0.298054
	Kobresia humilis (C.A.Mey.ex Trautv)	13.2	10.9	13.4	11.6	12.1	12.24	34	608	23.12	0.0120672	0.414634	0.141346	0.189349	-1.66416	-0.315108
	Anaphalis lactea Maxim.	12.1	13.7	14.6	11.4	10.7	12.5	1	4	1.11	0.0299056	0.0121951	0.00678609	0.0162956	-4.11686	-0.0670867
							249.8	82	945	273.57
W3N0	Poa pratensis L.	47.7	41.8	49.1	22.9	40.2	40.34	30	251	191.05	0.16274	0.361446	0.645941	0.390042	-0.9415	-0.367225	-1.84378	1.84378	11	2.3979	0.768918
	Pedicularis LinnaeuRanunculus japonicus Thunb.	25.1	27.2	26.8	25.9	14.1	23.82	1	4	1.43	0.0960949	0.0120482	0.00483484	0.0376593	-3.27918	-0.123491
	Oxytropis ochrocephala Bunge	17.1	22.6	24.1	29.7	16.8	22.06	5	14	11.22	0.0889947	0.060241	0.0379349	0.0623902	-2.77435	-0.173092
	Saussurea superba Anthony	4.7	3.8	5.1	4.9	3.9	4.48	1	1	1.64	0.0180733	0.0120482	0.00554485	0.0118888	-4.43216	-0.0526929
	Thalictrum petaloideum L.	5.1	5.7	3.2	3.9	4.5	4.48	1	7	0.41	0.0180733	0.0120482	0.00138621	0.0105026	-4.55614	-0.0478511
	Gentiana futtereri Diels et Gilg	13.2	15.8	16.9	17.1	18.2	16.24	5	11	7.61	0.0655156	0.060241	0.0257295	0.0504953	-2.98587	-0.150773
	Taraxacum lugubre Dahlst.	15.8	15.4	13.6	21.7	19.4	17.18	5	26	16.9	0.0693077	0.060241	0.057139	0.0622292	-2.77693	-0.172806
	Kobresia humilis (C.A.Mey.ex Trautv)	5.4	3.1	4.2	3.7	2.9	3.86	25	604	28.11	0.0155721	0.301205	0.0950401	0.137272	-1.98579	-0.272594
	Aster tataricus L. f.	17.1	12.6	14.1	19.7	16.8	16.06	5	16	19.12	0.0647894	0.060241	0.0646448	0.0632251	-2.76105	-0.174568
	Potentilla anserina L.	22.4	28.7	29.1	20.6	21.3	24.42	4	16	18.11	0.0985154	0.0481928	0.06123	0.0693127	-2.66913	-0.185004
							197.88	83	954	295.77
W3N0	Poa pratensis L.	45.7	46.2	34.4	33.5	47.1	41.38	38	271	194.15	0.262197	0.436782	0.680583	0.459854	-0.776846	-0.357236	-1.79019	1.79019	11	2.3979	0.746567
	Pedicularis LinnaeuRanunculus japonicus Thunb.	16.7	18.1	18.3	17.2	19.9	18.04	1	4	1.42	0.114307	0.0114943	0.00497774	0.0435931	-3.13286	-0.136571
	Oxytropis ochrocephala Bunge	18.7	16.4	17.2	16.8	16.7	17.16	4	11	8.37	0.108731	0.045977	0.0293406	0.0613497	-2.79116	-0.171237
	Saussurea superba Anthony	2.6	1.7	3.4	4.1	3.3	3.02	1	1	1.65	0.0191357	0.0114943	0.00578399	0.012138	-4.41142	-0.0535457
	Thalictrum petaloideum L.	3.6	2.7	3.1	4.2	3.3	3.38	1	7	3.37	0.0214168	0.0114943	0.0118134	0.0149081	-4.20585	-0.0627014
	Pedicularis Linnaeus	5.4	6.2	5.7	5.9	5.8	5.8	1	4	1.42	0.0367507	0.0114943	0.00497774	0.0177409	-4.03188	-0.0715292
	Taraxacum lugubre Dahlst.	15.4	15.7	16.1	16.2	16.3	15.94	4	21	19.11	0.101001	0.045977	0.0669892	0.0713224	-2.64054	-0.18833
	Kobresia humilis (C.A.Mey.ex Trautv)	6.7	7.6	6.3	6.4	6.5	6.7	30	602	34.23	0.0424534	0.344828	0.119992	0.169091	-1.77732	-0.300528
	Gentiana futtereri Diels et Gilg	9.3	10.1	11.7	9.3	13.6	10.8	3	11	9.67	0.0684324	0.0344828	0.0338977	0.0456043	-3.08775	-0.140815
	Potentilla anserina L.	18.4	17.4	18.3	17.7	16.3	17.62	3	11	7.61	0.111646	0.0344828	0.0266765	0.0576018	-2.8542	-0.164407
							157.82	87	948	285.27
W3N16	Poa pratensis L.	48.2	39.7	44.5	37.2	43.1	42.54	32	263	184.12	0.224865	0.380952	0.636213	0.41401	-0.881865	-0.365101	-1.80789	1.80789	11	2.3979	0.753951
	Oxytropis ochrocephala Bunge	12.3	20.4	11.7	19.8	13.6	15.56	3	8	8.11	0.0822497	0.0357143	0.0280235	0.0486625	-3.02285	-0.147099
	Pedicularis LinnaeuRanunculus japonicus Thunb.	10.4	13.2	14.8	9.7	11.1	11.84	1	4	5.31	0.0625859	0.0119048	0.0183483	0.0309463	-3.4755	-0.107554
	Potentilla anserina L.	13.8	15.9	16.2	14.2	13.7	14.76	4	17	15.81	0.0780209	0.047619	0.0546303	0.0600901	-2.81191	-0.168968
	Pedicularis Linnaeus	8.3	8.2	8.7	9.8	8.3	8.66	1	4	1.42	0.0457765	0.0119048	0.0049067	0.0208627	-3.86979	-0.0807342
	Taraxacum lugubre Dahlst.	13.5	14.1	16.2	14.1	13.7	14.32	5	26	18.22	0.0756951	0.0595238	0.0629578	0.0660589	-2.71721	-0.179496
	Kobresia humilis (C.A.Mey.ex Trautv)	5.4	6.3	7.7	7.8	6.9	6.82	30	602	29.11	0.0360503	0.357143	0.100587	0.164594	-1.80428	-0.296972
	Saussurea superba Anthony	4.3	4.5	3.7	5.2	5.9	4.72	1	1	3.76	0.0249498	0.0119048	0.0129924	0.0166156	-4.09741	-0.0680811
	Anaphalis lactea Maxim.	11.8	11.7	11.9	14.2	10.3	11.98	1	6	5.21	0.0633259	0.0119048	0.0180028	0.0310778	-3.47126	-0.107879
	Gentiana futtereri Diels et Gilg	11.3	18.1	16.3	8.7	9.9	12.86	5	16	12.11	0.0679776	0.0595238	0.0418452	0.0564489	-2.87442	-0.162258
							159.18	84	952	289.4
W3N16	Elymus nutans Griseb.	21.8	20.9	26.7	23.2	29.4	24.4	5	31	17.12	0.0983712	0.0595238	0.0591671	0.072354	-2.62618	-0.190015	-1.82397	1.82397	12	2.48491	0.73402
	Poa pratensis L.	30.4	22.3	21.6	27.8	20.2	24.46	30	203	169.22	0.0986131	0.357143	0.584828	0.346861	-1.05883	-0.367267
	Oxytropis ochrocephala Bunge	16.1	15.4	17.2	14.8	15.9	15.88	5	16	12.23	0.0640219	0.0595238	0.0422672	0.055271	-2.89551	-0.160037
	Saussurea superba Anthony	4.7	5.2	4.9	5.8	8.9	5.9	1	1	1.87	0.0237865	0.0119048	0.00646276	0.0140513	-4.26504	-0.0599295
	Potentilla anserina L.	10.6	10.2	10.7	12.9	11.8	11.24	5	15	12.1	0.0453153	0.0595238	0.0418179	0.0488856	-3.01827	-0.14755
	Anaphalis lactea Maxim.	10.8	10.1	11.3	12.8	13.6	11.72	1	6	2.12	0.0472504	0.0119048	0.00732677	0.0221607	-3.80944	-0.0844196
	Gentiana straminea Maxim.	6.7	6.3	6.1	8.5	7.3	6.98	1	2	2.27	0.0281406	0.0119048	0.00784517	0.0159635	-4.13745	-0.0660482
	Taraxacum lugubre Dahlst.	13.4	11.2	12.6	18.7	17.3	14.64	5	16	12.11	0.0590227	0.0595238	0.0418524	0.0534663	-2.9287	-0.156587
	Gentiana futtereri Diels et Gilg	8.7	9.3	10.1	8.5	7.3	8.78	4	13	8.97	0.0353975	0.047619	0.0310005	0.0380057	-3.27002	-0.124279
	Kobresia humilis (C.A.Mey.ex Trautv)	5.1	5.4	6.1	5.9	5.7	5.64	25	600	40.11	0.0227383	0.297619	0.138621	0.152993	-1.87736	-0.287223
	Bistorta vivipara (L.) Gray	10.8	10.1	11.3	12.8	13.6	11.72	1	6	1.92	0.0472504	0.0119048	0.00663556	0.0219303	-3.81989	-0.0837711
							158.04	84	916	280.35
W3N16	Elymus nutans Griseb.	22.1	20.1	15.8	17.1	20.3	19.08	5	31	17.11	0.0970202	0.0568182	0.060202	0.0713468	-2.6402	-0.18837	-1.84271	1.84271	11	2.3979	0.768468
	Poa pratensis L.	27.2	23.1	20.1	29.8	29.4	25.92	35	252	190.11	0.131801	0.397727	0.668907	0.399478	-0.917596	-0.36656
	Oxytropis ochrocephala Bunge	12.3	13.4	13.1	12.7	11.8	12.66	6	17	13.02	0.0643751	0.0681818	0.0458112	0.059456	-2.82252	-0.167816
	Potentilla anserina L.	16.7	13.2	15.1	10.8	11.4	13.44	5	16	12.04	0.0683413	0.0568182	0.042363	0.0558408	-2.88525	-0.161115
	Gentiana futtereri Diels et Gilg	14.3	13.7	15.2	13.6	14.1	14.18	4	11	8.11	0.0721041	0.0454545	0.0285352	0.048698	-3.02212	-0.147171
	Kobresia humilis (C.A.Mey.ex Trautv)	5.7	5.2	6.9	5.3	4.9	5.6	26	612	28.44	0.0284755	0.295455	0.100067	0.141332	-1.95664	-0.276537
	Bistorta vivipara (L.) Gray	14.3	13.9	12.7	11.8	12.8	13.1	1	6	1.91	0.0666124	0.0113636	0.00672038	0.0282321	-3.56729	-0.100712
	Anemone cathayensis Kitag. ex Ziman & Kadota	10.2	13.3	15.1	10.2	14.4	12.64	1	7	2.11	0.0642734	0.0113636	0.00742409	0.027687	-3.58679	-0.0993076
	Gentiana straminea Maxim.	8.3	7.9	8.7	7.8	7.8	8.1	1	1	1.21	0.0411878	0.0113636	0.00425742	0.0189363	-3.96667	-0.0751141
	Taraxacum lugubre Dahlst.	10.2	12.3	12.1	12.2	12.4	11.84	3	15	9.88	0.0602054	0.0340909	0.034763	0.0430198	-3.1461	-0.135344
							156.66	88	974	284.21
W3N16	Elymus nutans Griseb.	21.2	26.4	26.2	21.7	32.6	25.62	5	22	18.11	0.159925	0.0568182	0.0634481	0.0933971	-2.37089	-0.221435	-1.90617	1.90617	10	2.30259	0.827839
	Poa pratensis L.	22.7	23.4	35.6	37.8	38.4	31.58	34	235	176.22	0.197129	0.386364	0.617384	0.400292	-0.915561	-0.366492
	Oxytropis ochrocephala Bunge	15.2	16.7	16.9	17.3	14.7	16.16	5	16	12.22	0.100874	0.0568182	0.0428126	0.0668349	-2.70553	-0.180824
	Potentilla anserina L.	14.5	6.3	15.7	7.4	16.9	12.16	5	21	15.22	0.0759051	0.0568182	0.0533231	0.0620155	-2.78037	-0.172426
	Gentiana futtereri Diels et Gilg	16.3	15.7	15.9	14.2	15.6	15.54	4	11	8.04	0.0970037	0.0454545	0.028168	0.0568754	-2.86689	-0.163056
	Kobresia humilis (C.A.Mey.ex Trautv)	2.4	2.7	3.9	2.9	4.1	3.2	28	623	34.11	0.019975	0.318182	0.119504	0.152554	-1.88024	-0.286837
	Anemone cathayensis Kitag. ex Ziman & Kadota	9.3	10.2	8.4	17.5	6.4	10.36	1	6	2.81	0.0646692	0.0113636	0.0098448	0.0286259	-3.55344	-0.10172
	Gentiana straminea Maxim.	7.8	6.4	8.2	5.2	7.9	7.1	1	1	1.28	0.0443196	0.0113636	0.00448446	0.0200559	-3.90923	-0.0784032
	Taraxacum lugubre Dahlst.	16.3	17.4	17.1	18.2	17.9	17.38	4	22	15.11	0.108489	0.0454545	0.0529377	0.0689605	-2.67422	-0.184416
							160.2	88	963	285.43
W3N32	Elymus nutans Griseb.	21.3	29.8	30.2	22.6	28.3	26.44	5	21	18.11	0.145531	0.0561798	0.0547411	0.0854838	-2.45943	-0.210241	-1.79621	1.79621	9	2.19722	0.817492
	Poa pratensis L.	32.1	33.6	29.8	39.1	29.2	32.76	36	270	220.01	0.180317	0.404494	0.665024	0.416612	-0.8756	-0.364785
	Oxytropis ochrocephala Bunge	12.3	17.1	14.6	16.1	15.8	15.18	10	23	20.17	0.0835535	0.11236	0.0609679	0.085627	-2.45775	-0.21045
	Potentilla anserina L.	19.3	10.2	15.7	13.6	17.8	15.32	5	17	12.11	0.0843241	0.0561798	0.0366049	0.0590363	-2.8296	-0.167049
	Gentiana futtereri Diels et Gilg	15.7	10.4	9.1	17.2	18.6	14.2	6	19	10.24	0.0781594	0.0674157	0.0309525	0.0588425	-2.83289	-0.166694
	Kobresia humilis (C.A.Mey.ex Trautv)	7.1	8.2	6.3	6.9	5.8	6.86	20	674	26.22	0.0377587	0.224719	0.0792552	0.113911	-2.17234	-0.247453
	Anemone cathayensis Kitag. ex Ziman & Kadota	15.8	16.9	20.1	19.7	18.2	18.14	1	6	2.58	0.0998459	0.011236	0.00779857	0.0396268	-3.22825	-0.127925
	Taraxacum lugubre Dahlst.	22.1	18.7	15.6	10.2	14.8	16.28	5	31	21.1	0.0896081	0.0561798	0.063779	0.0698556	-2.66132	-0.185908
							161.68	89	1068	330.83
W3N32	Poa pratensis L.	22.4	49.6	31.3	32.8	37.9	34.8	33	397	209.22	0.213079	0.370787	0.689698	0.424521	-0.856793	-0.363727	-1.82113	1.82113	9	2.19722	0.828832
	Oxytropis ochrocephala Bunge	15.7	19.2	17.4	16.8	17.3	17.28	11	32	25.11	0.105805	0.123596	0.0827757	0.104059	-2.2628	-0.235464
	Aster tataricus L. f.	15.4	16.6	16.8	16.7	15.9	16.28	1	7	3.05	0.0996816	0.011236	0.0100544	0.040324	-3.21081	-0.129473
	Potentilla anserina L.	21.3	19.8	20.7	18.4	17.6	19.56	5	16	12.06	0.119765	0.0561798	0.0397561	0.0719002	-2.63248	-0.189276
	Anaphalis lactea Maxim.	21.3	19.8	20.7	18.4	17.6	19.56	1	5	1.62	0.119765	0.011236	0.00534037	0.0454471	-3.09121	-0.140486
	Taraxacum lugubre Dahlst.	11.4	12.2	13.1	10.8	11.7	11.84	5	27	17.11	0.0724957	0.0561798	0.0564035	0.061693	-2.78558	-0.171851
	Kobresia humilis (C.A.Mey.ex Trautv)	5.7	6.6	4.8	5.4	6.1	5.72	29	561	24.25	0.0350233	0.325843	0.0799407	0.146936	-1.91776	-0.281787
	Gentiana futtereri Diels et Gilg	12.3	14.1	14.4	13.2	12.8	13.36	3	11	7.7	0.0818026	0.0337079	0.0253832	0.0469646	-3.05836	-0.143635
							163.32	89	1061	303.35
W3N32	Poa pratensis L.	33.4	32.7	31.8	28.3	29.4	31.12	36	490	239.2	0.184579	0.404494	0.745799	0.444957	-0.809777	-0.360316	-1.73262	1.73262	10	2.30259	0.752469
	Oxytropis ochrocephala Bunge	15.6	10.3	13.8	12.3	10.2	12.44	2	7	5.76	0.0737841	0.0224719	0.017959	0.0380717	-3.26828	-0.124429
	Potentilla anserina L.	20.3	17.6	15.1	12.4	18.1	16.7	6	26	14.57	0.099051	0.0674157	0.0454276	0.0706315	-2.65028	-0.187193
	Anaphalis lactea Maxim.	19.8	23.4	29.3	27.1	20.8	24.08	1	5	1.83	0.142823	0.011236	0.00570573	0.053255	-2.93266	-0.156179
	Taraxacum lugubre Dahlst.	25.6	24.3	29.8	27.2	28.1	27	3	19	11.26	0.160142	0.0337079	0.0351074	0.0763192	-2.57283	-0.196356
	Kobresia humilis (C.A.Mey.ex Trautv)	8.7	9.3	7.2	7.1	9.5	8.36	20	461	16.21	0.0495848	0.224719	0.050541	0.108282	-2.22302	-0.240712
	Gentiana futtereri Diels et Gilg	19.8	23.4	29.3	27.1	20.8	24.08	6	20	13.4	0.142823	0.0674157	0.0417797	0.0840062	-2.47686	-0.208072
							168.6	89	1076	320.73
W3N32	Elymus nutans Griseb.	25.2	23.1	28.7	25.6	29.1	26.34	5	62	34.2	0.156991	0.0568182	0.0572484	0.0903526	-2.40404	-0.217211	-1.73635	1.73635	11	2.3979	0.724113
	Poa pratensis L.	27.3	48.1	46.5	53.1	50.9	45.18	36	397	209.83	0.269281	0.409091	0.366574	0.348315	-1.05465	-0.36735
	Oxytropis ochrocephala Bunge	25.6	17.3	16.8	15.3	14.2	17.84	6	13	9.88	0.10633	0.0681818	0.0120037	0.0621717	-2.77785	-0.172704
	Taraxacum lugubre Dahlst.	21.3	18.7	14.6	15.9	18.9	17.88	2	11	7.32	0.106568	0.0227273	0.010157	0.0464841	-3.06864	-0.142643
	Potentilla anserina L.	9.8	10.2	11.3	7.7	10.3	9.86	2	8	5.52	0.0587674	0.0227273	0.00738689	0.0296272	-3.51906	-0.10426
	Kobresia humilis (C.A.Mey.ex Trautv)	3.1	5.4	5.2	6.8	5.3	5.16	26	560	27.12	0.0307546	0.295455	0.517082	0.281097	-1.26906	-0.356728
	Gentiana futtereri Diels et Gilg	16.6	15.2	10.1	19.7	18.9	16.1	8	21	16.88	0.095959	0.0909091	0.0193906	0.0687529	-2.67724	-0.184068
							167.78	88	1083	315.2

## Sheet: Plant functional traits
2023年
	Species	Treatment	Species number	pi	plant height	leaf area	leaf length	leaf width	leaf dry weight	specific leaf area	Leaf total phosphorus (g/kg)	Leaf total nitrogen	leaf organic carbon
	Kobresia humilis (C.A.Mey.ex Trautv)	W0N0	824	0.92067	1.3	68	12.4	1.8	0.01	6.8	1.3	17.7532	311				标准 偏差	标准 错误	平均值的 95% 置信区间		最小值	最大值	成分间方差
	Poa pratensis L.	W0N0	30	0.0335196	4.76	241.8	39.1	2.8	0.11	2.19818	1.45	17.77	298.1						下限	上限
	Potentilla anserina L.	W0N0	13	0.0145251	1.24	92.1	13.2	5.1	0.12	0.7675	1.24	18.35	211.44				1.20344	0.60172	0.325059	4.15494	1.22	3.72
	Oxytropis ochrocephala Bunge	W0N0	10	0.0111732	3.6	274.3	23.8	3.6	0.34	0.806765	1.39	19.29	261.3				0.655108	0.327554	1.97258	4.05742	2.22	3.8
	Taraxacum lugubre Dahlst.	W0N0	8	0.00893855	1.28	102.1	10.2	5.1	0.12	0.850833	1.32	20.95	226.99				0.497293	0.248646	2.4437	4.0263	2.96	3.98
	Gentiana futtereri Diels et Gilg	W0N0	10	0.0111732	1.38	96.2	7.2	3.1	0.2	0.481	1.44	20.62	226.78				0.584009	0.292005	2.05071	3.90929	2.18	3.52
			895		1.44152	77.1007	13.3562	1.94559	0.021743	3.546	1.30691	17.8402	306.874				0.864311	0.432155	2.00969	4.76031	2.66	4.64
																	0.703207	0.351603	2.03604	4.27396	2.14	3.76
	Kobresia humilis (C.A.Mey.ex Trautv)	W0N0	783	0.892816	1.22	56.8	11.7	1.8	0.01	5.68	1.3	18.23	301.1				0.57	0.285	1.898	3.712	2.32	3.42
	Poa pratensis L.	W0N0	46	0.0524515	3.96	164.3	36.2	3.7	0.22	0.746818	1.47	17.59	397.13				0.800229	0.400115	2.11166	4.65834	2.88	4.58
	Potentilla anserina L.	W0N0	11	0.0125428	2.88	97.1	25.1	6.1	0.21	0.462381	1.3	17.52	382.01				1.3875	0.693752	1.54717	5.96283	2.84	5.82
	Oxytropis ochrocephala Bunge	W0N0	9	0.0102623	2.48	108.9	20.3	2.7	0.26	0.418846	1.4	19.17	310.96				0.972471	0.486236	2.31758	5.41242	2.5	4.62
	Taraxacum lugubre Dahlst.	W0N0	12	0.013683	1.28	97.1	11.1	2.1	0.21	0.462381	1.31	19.35	220.7				1.39402	0.697011	1.8868	6.3232	3.2	6.14
	Gentiana futtereri Diels et Gilg	W0N0	16	0.018244	1.18	88.6	8.1	2.9	0.19	0.466316	1.42	20.01	316.35				3.07111	1.53556	-1.06683	8.70683	2.06	8.4
			877		1.39756	64.6103	13.1675	1.987	0.0321095	2.01219	1.31227	18.245	306.431				1.21072	0.174753	2.96053	3.66364	1.22	8.4
										#DIV/0!							1.2556	0.181231	2.94453	3.67964
	Kobresia humilis (C.A.Mey.ex Trautv)	W0N0	820	0.899123	2.72	25.9	21.3	1.3	0.02	1.295	1.3	18.11	304.2					.181230842a	2.91319694a	3.71096973a			-0.118238
	Poa pratensis L.	W0N0	52	0.0570175	4.74	186.7	33.3	3.3	0.15	1.24467	1.47	16.41	340.1				17.81	8.905	22.1353	78.8147	25.9	68
	Potentilla anserina L.	W0N0	10	0.0109649	1.96	109.2	17.2	4.3	0.11	0.992727	1.25	18.32	311.16				16.59	8.29502	30.7266	83.5234	42.8	73.7
	Oxytropis ochrocephala Bunge	W0N0	10	0.0109649	3.78	299.2	26.8	3.9	0.38	0.787368	1.39	21.21	306.26				14.2095	7.10474	38.7146	83.9354	44.1	77.3
	Taraxacum lugubre Dahlst.	W0N0	8	0.00877193	2.72	99.2	17.2	3.3	0.11	0.901818	1.37	24.53	322.65				13.1354	6.56772	27.2986	69.1014	31.3	63.1
	Gentiana futtereri Diels et Gilg	W0N0	12	0.0131579	1.18	101	8.3	2.9	0.25	0.404	1.34	21.27	326.78				12.733	6.3665	25.264	65.786	31.2	57.6
			912		2.8182	40.6096	21.7925	1.51404	0.0361623	1.12298	1.31127	18.1473	306.805				9.57231	4.78616	38.3933	68.8567	44.1	66.8
																	5.37928	2.68964	46.8904	64.0096	49.5	60.2
	Kobresia humilis (C.A.Mey.ex Trautv)	W0N0	800	0.896861	3.72	51.2	35.3	1.2	0.03	1.70667	1.3	18.12	308.1				8.66271	4.33135	42.6907	70.2593	48.5	68.4
	Poa pratensis L.	W0N0	50	0.0560538	11.32	209.1	30.4	2.4	0.09	2.32333	1.33	21.45	290.31				9.5247	4.76235	42.7441	73.0559	44.1	65.3
	Potentilla anserina L.	W0N0	11	0.0123318	1.76	83.5	11.1	3.2	0.21	0.397619	1.35	19.48	381.1				7.2984	3.6492	39.9866	63.2134	40.9	57.3
	Oxytropis ochrocephala Bunge	W0N0	13	0.014574	3.86	113.2	23.4	2.1	0.2	0.566	1.18	20.17	303.41				5.35062	2.67531	52.711	69.739	55.4	68.2
	Taraxacum lugubre Dahlst.	W0N0	9	0.0100897	5.76	103.5	21.1	3.2	0.21	0.492857	1.39	19.02	220.75				4.67369	2.33684	60.6131	75.4869	62.6	73.5
	Gentiana futtereri Diels et Gilg	W0N0	9	0.0100897	1.2	93.3	8.9	1.9	0.17	0.548824	1.34	20.07	320.53				11.5576	1.6682	52.2253	58.9372	25.9	77.3
			892		4.11904	62.3053	34.1438	1.33229	0.0412892	1.509	1.30186	18.3821	307.179				11.2512	1.62397	52.2877	58.8748
																		1.8054	51.6076	59.5549			7.46634
	Kobresia humilis (C.A.Mey.ex Trautv)	W0N16	753	0.877622	2.22	73.7	14.1	1.4	0.01	7.37	1.3	18.01	308.1				10.9895	5.49475	2.68825	37.6618	11.7	35.3
	Poa pratensis L.	W0N16	55	0.0641026	12.42	231.6	47.5	2.1	0.12	1.93	1.45	18.57	321.13				5.12673	2.56336	13.0922	29.4078	14.1	26.3
	Potentilla anserina L.	W0N16	14	0.016317	2.96	82.5	28.1	4.3	0.25	0.33	1.35	19.89	310.75				6.08304	3.04152	17.2705	36.6295	22.2	35.1
	Oxytropis ochrocephala Bunge	W0N16	11	0.0128205	3.9	119.6	19.9	2.2	0.4	0.299	1.33	19.15	210.82				5.1504	2.5752	15.9046	32.2954	18.1	30.3
	Taraxacum lugubre Dahlst.	W0N16	16	0.018648	1.82	88.5	13.1	4.3	0.25	0.354	1.39	18.99	326.32				3.84231	1.92115	20.136	32.364	22.4	31.1
	Gentiana futtereri Diels et Gilg	W0N16	9	0.0104895	1.02	95.7	9.4	3.8	0.25	0.3828	1.31	18.64	221.23				4.68428	2.34214	19.7213	34.6287	20.3	30.2
			858		2.88741	85.0606	16.4759	1.5817	0.0329604	2.58069	1.3126	18.1161	307.16				5.53233	2.76616	16.3968	34.0032	20.2	32.1
																	4.56171	2.28085	21.5163	36.0337	22.1	32.4
	Kobresia humilis (C.A.Mey.ex Trautv)	W0N16	803	0.887293	3.16	42.9	22.2	1.2	0.02	2.145	1.3	18.22	311.2				9.30985	4.65493	13.8859	43.5141	22.2	42.3
	Poa pratensis L.	W0N16	51	0.0563536	8.06	254	54.6	2.1	0.23	1.10435	1.34	17.68	211.13				5.68859	2.84429	18.9482	37.0518	20.3	32.3
	Potentilla anserina L.	W0N16	13	0.0143646	1.9	102.8	20.6	3.5	0.22	0.467273	1.3	18.91	282.52				5.81112	2.90556	20.5282	39.0218	23.3	37.3
	Oxytropis ochrocephala Bunge	W0N16	6	0.00662983	3.2	225.9	26.4	1.9	0.34	0.664412	1.3	19.32	301.28				10.7373	5.36864	9.78959	43.9604	19.2	42.4
	Taraxacum lugubre Dahlst.	W0N16	25	0.0276243	2.76	112.8	14.6	3.5	0.22	0.512727	1.39	19.12	327.2				6.66568	0.962108	24.1666	28.0376	11.7	42.4
	Gentiana futtereri Diels et Gilg	W0N16	7	0.00773481	1.74	88.1	10.6	2.8	0.25	0.3524	1.33	18.48	338.34				6.87263	0.991978	24.0903	28.1139
			905		3.39627	59.1505	23.731	1.36431	0.0441326	1.34029	1.30497	18.2336	305.735					.991978097a	23.91875426a	28.28541240a			-2.99274
																	0.320156	0.160078	1.01556	2.03444	1.2	1.8
																	0.129099	0.0645497	1.04457	1.45543	1.1	1.4
	Kobresia humilis (C.A.Mey.ex Trautv)	W0N16	772	0.893519	2.88	42.8	22.4	1.1	0.01	4.28	1.3	18.22	309.2				0.629153	0.314576	0.623877	2.62612	0.9	2.2
	Poa pratensis L.	W0N16	62	0.0717593	14.86	176.5	31.7	2.6	0.23	0.767391	1.39	18.47	301.15				0.543906	0.271953	1.20952	2.94048	1.5	2.8
	Potentilla anserina L.	W0N16	7	0.00810185	2.98	113.1	21.6	2.2	0.23	0.491739	1.41	17.11	210.16				0.7932	0.3966	0.912841	3.43716	1.2	3
	Oxytropis ochrocephala Bunge	W0N16	9	0.0104167	3.46	132.2	19.2	2.6	0.26	0.508462	1.41	17.84	205.81				0.182574	0.0912871	1.20948	1.79052	1.3	1.7
	Taraxacum lugubre Dahlst.	W0N16	9	0.0104167	1.74	103.7	15.6	4.2	0.23	0.45087	1.41	18.25	326.15				0.355903	0.177951	0.83368	1.96632	1.1	1.9
	Gentiana futtereri Diels et Gilg	W0N16	5	0.00578704	1.56	100.4	12.9	1.8	0.19	0.528421	1.41	17.03	322.31				0.264575	0.132288	1.229	2.071	1.4	2
			864		3.72701	54.8627	22.9017	1.26852	0.0335069	1.63735	1.31028	18.2184	306.995				0.262996	0.131498	1.45652	2.29348	1.6	2.1
																	0.359398	0.179699	0.853118	1.99688	1.1	1.9
																	0.258199	0.129099	1.18915	2.01085	1.3	1.9
	Kobresia humilis (C.A.Mey.ex Trautv)	W0N16	784	0.896	3.8	69.1	26.3	1.3	0.02	3.455	1.3	18.21	307.9				0.330404	0.165202	0.949254	2.00075	1.1	1.8
	Poa pratensis L.	W0N16	61	0.0697143	15.66	198.9	58.8	3.4	0.16	1.24313	1.32	18.34	316.45				0.450133	0.0649711	1.50055	1.76195	0.9	3
	Potentilla anserina L.	W0N16	8	0.00914286	3.18	93.4	21.4	4.5	0.25	0.3736	1.42	19.08	300.12				0.412731	0.0595726	1.51043	1.75207
	Oxytropis ochrocephala Bunge	W0N16	8	0.00914286	3.28	138.5	19.4	2.7	0.38	0.364474	1.35	18.97	310.35					0.0801351	1.45487	1.80763			0.0344729
	Taraxacum lugubre Dahlst.	W0N16	8	0.00914286	2.06	94.6	14.4	4.5	0.25	0.3784	1.44	19.68	326.41				0.00957427	0.00478714	0.0022652	0.0327348	0.01	0.03
	Gentiana futtereri Diels et Gilg	W0N16	6	0.00685714	1.38	86.3	11.1	2.8	0.27	0.31963	1.34	18.18	316.32				0.0057735	0.00288675	0.00581307	0.0241869	0.01	0.02
			875		4.58389	79.3567	28.2448	1.528	0.0389714	2.03628	1.3045	18.2472	308.674				0.005	0.0025	0.00454388	0.0204561	0.01	0.02
																	0.0170783	0.00853913	0.00032469	0.0546753	0.01	0.05
																	0.00957427	0.00478714	0.0172652	0.0477348	0.02	0.04
	Kobresia humilis (C.A.Mey.ex Trautv)	W0N32	645	0.766033	3.02	77.3	28.1	1.3	0.01	7.73	1.3	19.3	301.91				0.005	0.0025	0.00454388	0.0204561	0.01	0.02
	Poa pratensis L.	W0N32	145	0.172209	5.96	321.4	49.9	2.1	0.33	0.973939	1.27	22.2	347.11				0.02	0.01	-0.00182446	0.0618245	0.02	0.06
	Potentilla anserina L.	W0N32	18	0.0213777	3	114.5	18.2	2.1	0.27	0.424074	1.38	22.19	216.18				0.015	0.0075	-0.00636835	0.0413683	0.01	0.04
	Oxytropis ochrocephala Bunge	W0N32	12	0.0142518	2.48	244.8	20.9	2.9	0.3	0.816	1.49	18.71	307.67				0.00957427	0.00478714	0.0272652	0.0577348	0.03	0.05
	Taraxacum lugubre Dahlst.	W0N32	14	0.0166271	1.94	105.5	12.2	4.2	0.17	0.620588	1.42	18.96	302.22				0.0125831	0.00629153	0.0124776	0.0525224	0.02	0.05
	Gentiana futtereri Diels et Gilg	W0N32	8	0.00950119	2.24	115.2	16.6	3.7	0.24	0.48	1.28	18.73	251.6				0.0206155	0.0103078	-0.00530391	0.0603039	0.01	0.05
			842		3.4928	123.348	31.1663	1.54869	0.0796437	1.54874	1.30106	19.8417	307.47				0.015	0.0075	0.00863165	0.0563683	0.02	0.05
																	0.0148754	0.00214708	0.0206806	0.0293194	0.01	0.06
																	0.0131762	0.00190181	0.0211429	0.0288571
	Kobresia humilis (C.A.Mey.ex Trautv)	W0N32	734	0.795233	2.96	44.1	22.2	0.9	0.01	4.41	1.3	20.21	306.07					0.00280354	0.0188295	0.0311706			5.0915e-05
	Poa pratensis L.	W0N32	138	0.149512	7.3	243.8	63.1	2.9	0.14	1.74143	1.32	20.17	304.3				2.77919	1.38959	-0.551889	8.29272	1.295	6.8
	Potentilla anserina L.	W0N32	17	0.0184182	1.42	105.2	11	3.5	0.19	0.553684	1.82	20.49	304.91				2.21981	1.10991	0.78028	7.84472	2.145	7.37
	Oxytropis ochrocephala Bunge	W0N32	10	0.0108342	2.3	151.1	19.1	3.1	0.28	0.539643	1.12	17.16	311.31				1.88187	0.940933	2.29928	8.28822	3.355	7.73
	Taraxacum lugubre Dahlst.	W0N32	17	0.0184182	2.76	86.4	11.3	3.2	0.24	0.36	1.06	19.02	332.01				0.870724	0.435362	0.768818	3.53985	1.024	3.13
	Gentiana futtereri Diels et Gilg	W0N32	7	0.00758397	2.74	127.6	22.2	2.7	0.23	0.554783	1.62	17.64	331.12				0.519338	0.259669	0.666534	2.3193	0.78	1.925
			923		3.56802	77.6546	27.8744	1.32676	0.0415818	1.86751	1.30862	20.1347	306.509				0.878384	0.439192	3.1298	5.9252	3.34	5.32
																	1.00757	0.503784	0.7334	3.93993	0.871667	3.01
																	2.27649	1.13824	0.958223	8.20303	1.4225	6.84
																	0.456948	0.228474	0.695685	2.1499	1.1025	2.09667
	Kobresia humilis (C.A.Mey.ex Trautv)	W0N32	628	0.737089	2.98	56.8	22.4	2.2	0.01	5.68	1.3	20.3	301.91				0.785412	0.392706	0.529984	3.02952	1.074	2.865
	Poa pratensis L.	W0N32	174	0.204225	11.1	366.3	95.1	3.6	0.24	1.52625	1.3	20.88	323.35				2.94745	1.47372	-0.834298	8.5458	1.108	6.82
	Potentilla anserina L.	W0N32	16	0.0187793	1.82	70.3	13.8	2.1	0.27	0.26037	1.44	20.23	314.12				1.11385	0.556925	0.696617	4.24138	1.326	3.675
	Oxytropis ochrocephala Bunge	W0N32	7	0.00821596	3.88	157.4	28.1	4.2	0.4	0.3935	1.35	17.46	309.35				1.99643	0.288159	2.59496	3.75437	0.78	7.73
	Taraxacum lugubre Dahlst.	W0N32	13	0.0152582	2.22	137.3	13.8	3.3	0.15	0.915333	1.19	18.64	312.01				1.70645	0.246305	2.67514	3.6742
	Gentiana futtereri Diels et Gilg	W0N32	14	0.0164319	2.48	99.9	22.7	2.7	0.24	0.41625	1.24	18.01	322.17					0.395279	2.30466	4.04467			1.14695
			852		4.60411	123.024	37.0062	2.52547	0.0709742	1.73337	1.30038	20.3308	307.066				0	0	1.3	1.3	1.3	1.3
																	0	0	1.3	1.3	1.3	1.3
																	0	0	1.3	1.3	1.3	1.3
																	0.0057735	0.00288675	1.28581	1.30419	1.29	1.3
	Kobresia humilis (C.A.Mey.ex Trautv)	W0N32	628	0.774353	3.98	67.1	35.1	2.1	0.02	3.355	1.3	19.32	303.05				0.005	0.0025	1.29454	1.31046	1.3	1.31
	Poa pratensis L.	W0N32	134	0.165228	12.7	388.7	67.2	3.4	0.24	1.61958	1.32	20.52	318.13				0	0	1.3	1.3	1.3	1.3
	Potentilla anserina L.	W0N32	17	0.0209618	2.34	126.6	20.6	4.9	0.24	0.5275	1.31	21.56	300.92				0.0189297	0.00946485	1.25738	1.31762	1.26	1.3
	Oxytropis ochrocephala Bunge	W0N32	8	0.00986436	3.04	163.7	25.4	2.4	0.22	0.744091	1.28	18.66	308.12				0.025	0.0125	1.24772	1.32728	1.25	1.3
	Taraxacum lugubre Dahlst.	W0N32	14	0.0172626	1.92	108.3	18.6	4.4	0.26	0.416538	1.01	18.21	332.11				0.015	0.0075	1.26863	1.31637	1.27	1.3
	Gentiana futtereri Diels et Gilg	W0N32	10	0.0123305	2.26	86.3	13.3	3.6	0.19	0.454211	1.7	18.44	341.15				0.02	0.01	1.25818	1.32182	1.26	1.3
			811		5.32037	123.385	39.4506	2.43465	0.0691739	1.7837	1.30324	19.5287	306.518				0	0	1.3	1.3	1.3	1.3
																	0.05	0.025	1.19544	1.35456	1.2	1.3
																	0.0180818	0.00260988	1.28892	1.29942	1.2	1.31
																	0.0186339	0.00268957	1.28871	1.29962
	Kobresia humilis (C.A.Mey.ex Trautv)	W1N0	821	0.827621	2.18	51.2	18.1	2.8	0.05	1.024	1.29	17.53	306.7					.002689572a	1.28824696a	1.30008637a			-2.1654e-05
	Poa pratensis L.	W1N0	124	0.125	9.66	211.2	64.3	2.1	0.15	1.408	1.26	22.09	314.8				0.208866	0.104433	17.7201	18.3849	17.75	18.23
	Potentilla anserina L.	W1N0	16	0.016129	4.52	147.9	38.4	2.8	0.19	0.778421	1.32	24.59	315.87				0.103441	0.0517204	18.0004	18.3296	18.01	18.22
	Oxytropis ochrocephala Bunge	W1N0	16	0.016129	9.1	270.2	21.1	2.6	0.18	1.50111	1.89	18.79	307.91				0.546893	0.273446	18.9123	20.6527	19.3	20.3
	Taraxacum lugubre Dahlst.	W1N0	8	0.00806452	3.28	129.2	22.4	4.5	0.17	0.76	1.68	14.38	397.53				0.498331	0.249165	17.477	19.063	17.53	18.61
	Gentiana futtereri Diels et Gilg	W1N0	7	0.00705645	2.54	104.7	23.8	2.6	0.23	0.455217	1.77	15.42	308.53				0.291133	0.145566	17.7742	18.7008	18.01	18.66
			992		3.27577	77.2985	24.3257	2.68528	0.0690927	1.11876	1.30294	18.1939	308.625				0.697567	0.348784	17.87	20.09	18.01	19.66
																	0.5526	0.2763	18.8557	20.6143	19.21	20.5
																	0.552472	0.276236	18.9284	20.6866	19.07	20.27
	Kobresia humilis (C.A.Mey.ex Trautv)	W1N0	810	0.921502	3.52	63.1	22.4	2.1	0.03	2.10333	1.29	18.44	306.38				0.126491	0.0632456	20.1487	20.5513	20.19	20.47
	Poa pratensis L.	W1N0	32	0.036405	18.48	133.6	55.4	3.9	0.16	0.835	1.34	18.06	300.3				0.601332	0.300666	20.3731	22.2869	20.89	22.21
	Potentilla anserina L.	W1N0	13	0.0147895	5.44	97.2	41.2	3.9	0.18	0.54	1.31	20.06	315.17				0.376862	0.188431	20.0228	21.2222	20.2	21.05
	Oxytropis ochrocephala Bunge	W1N0	6	0.00682594	10.88	176.3	68.4	3.7	0.26	0.678077	1.54	17.81	307.83				1.75595	0.877976	21.0309	26.6191	21.81	26.08
	Taraxacum lugubre Dahlst.	W1N0	13	0.0147895	4.08	110.1	31.2	3.6	0.28	0.393214	1.76	24.13	290.18				1.71924	0.248151	19.2639	20.2623	17.53	26.08
	Gentiana futtereri Diels et Gilg	W1N0	5	0.00568828	7.96	127.1	34.4	1.9	0.25	0.5084	1.69	20.48	311.35				0.669993	0.0967052	19.567	19.9593
			879		4.17679	68.0027	24.3918	2.22412	0.0434699	1.56437	1.30305	18.5416	306.087					0.482186	18.7018	20.8244			2.67782
																	4.34434	2.17217	299.187	313.013	301.1	311
																	1.51217	0.756086	306.694	311.506	307.9	311.2
																	1.96492	0.982459	300.108	306.362	301.91	306.07
	Kobresia humilis (C.A.Mey.ex Trautv)	W1N0	770	0.818278	3.28	47.2	30.3	1.9	0.02	2.36	1.3	18.61	309.04				1.36771	0.683854	304.856	309.209	306.01	309.04
	Poa pratensis L.	W1N0	117	0.124336	31.82	256.1	47.5	2.6	0.27	0.948519	1.32	18.06	311.81				2.63649	1.31825	299.31	307.7	300.06	306.01
	Potentilla anserina L.	W1N0	13	0.0138151	5.02	148.5	23.9	2.7	0.25	0.594	1.34	20.63	315.56				2.9317	1.46585	302.778	312.107	303.3	310.21
	Oxytropis ochrocephala Bunge	W1N0	14	0.0148778	18.46	102.1	54.9	2.9	0.36	0.283611	1.23	18.02	304.27				1.3681	0.684049	304.846	309.199	305.85	308.8
	Taraxacum lugubre Dahlst.	W1N0	20	0.021254	4.72	131.3	23.9	4.7	0.19	0.691053	1.54	20.59	294.33				4.46772	2.23386	296.608	310.827	300.06	310.23
	Gentiana futtereri Diels et Gilg	W1N0	7	0.00743889	8.26	97.4	44.9	2.6	0.23	0.423478	1.67	18.42	281.21				1.94933	0.974666	299.116	305.319	300.08	304.15
			941		7.14608	77.5509	32.0085	2.07768	0.0644952	1.20243	1.30985	18.6014	308.884				2.6977	1.34885	299.93	308.515	301.19	307.48
																	2.12976	1.06488	302.711	309.489	303.07	308.03
																	1.51878	0.75939	300.651	305.484	302.17	305.34
	Kobresia humilis (C.A.Mey.ex Trautv)	W1N0	781	0.82471	2.94	31.3	25.6	1.5	0.01	3.13	1.3	18.5	306.01				3.10799	0.448599	304.328	306.133	300.06	311.2
	Poa pratensis L.	W1N0	125	0.131996	34.36	178.5	64.4	3.4	0.18	0.991667	1.32	20.81	303.17				2.61709	0.377744	304.464	305.996
	Potentilla anserina L.	W1N0	10	0.0105597	4.42	178.8	36.8	1.7	0.22	0.812727	1.34	22.73	315.18					0.626787	303.851	306.61			3.00206
	Oxytropis ochrocephala Bunge	W1N0	14	0.0147835	17.82	188.9	43.4	3.1	0.43	0.439302	1.34	18.01	302.18				0.422763	0.211382	16.2861	17.6316	16.5167	17.518
	Taraxacum lugubre Dahlst.	W1N0	9	0.0095037	5.72	122.9	36.8	3.8	0.3	0.409667	1.31	23.24	380.41				0.0932851	0.0466426	16.868	17.1649	16.9083	17.1072
	Gentiana futtereri Diels et Gilg	W1N0	8	0.00844773	7.82	111.8	55.5	4.5	0.17	0.657647	1.31	20.44	280.05				0.395059	0.19753	14.7078	15.9651	14.8724	15.6858
			947		7.39056	56.1678	31.4619	1.82376	0.0449736	1.24891	1.30383	18.9038	306.163				0.455358	0.227679	16.0899	17.5391	16.5411	17.4957
																	0.345891	0.172945	16.0952	17.196	16.2331	16.9911
																	0.690006	0.345003	15.1188	17.3147	15.6679	17.2243
																	0.438957	0.219478	14.8679	16.2649	14.9293	15.9214
	Kobresia humilis (C.A.Mey.ex Trautv)	W1N16	681	0.792782	2.66	38.5	24.1	2.6	0.02	1.925	1.3	18.66	302.91				0.366019	0.18301	14.7576	15.9224	14.9767	15.8469
	Poa pratensis L.	W1N16	120	0.139697	19.44	201.2	67.3	2.1	0.29	0.693793	1.3	20.25	341.75				0.136577	0.0682887	14.6341	15.0688	14.6595	14.9754
	Potentilla anserina L.	W1N16	15	0.0174622	1.22	259.1	10.6	2.6	0.19	1.36368	1.2	21.08	321.47				0.430456	0.215228	13.5864	14.9563	13.6475	14.6349
	Oxytropis ochrocephala Bunge	W1N16	14	0.016298	11.84	295.2	87.9	3.3	0.32	0.9225	1.66	17.73	308.44				0.338153	0.169076	14.3094	15.3856	14.3976	15.1916
	Taraxacum lugubre Dahlst.	W1N16	14	0.016298	3.26	112.8	10.6	3.9	0.21	0.537143	1.44	18.79	313.9				0.989193	0.494596	11.2009	14.349	11.5863	14
	Gentiana futtereri Diels et Gilg	W1N16	15	0.0174622	3.36	124.2	26.1	3.5	0.19	0.653684	1.08	19.24	304.72				1.30021	0.187669	15.1758	15.9309	11.5863	17.518
			859		5.15059	71.9721	30.7539	2.57846	0.0716414	1.00461	1.30256	18.9215	308.961				0.480456	0.0693478	15.4127	15.694
																		0.367076	14.7454	16.3613			1.55923
																	0.159493	0.0797464	13.6334	14.1409	13.6563	14.0231
	Kobresia humilis (C.A.Mey.ex Trautv)	W1N16	695	0.790671	4.64	54.8	22.4	1.9	0.03	1.82667	1.3	18.09	305.04				0.0795699	0.0397849	13.8465	14.0997	13.8538	14.0154
	Poa pratensis L.	W1N16	127	0.144482	22.96	223.4	77.2	2.2	0.3	0.744667	1.27	18.15	322.06				0.420687	0.210343	14.5479	15.8867	14.8462	15.6154
	Potentilla anserina L.	W1N16	16	0.0182025	3.66	240.4	21.4	2.6	0.26	0.924615	1.09	25.82	323.71				0.347418	0.173709	13.5546	14.6603	13.5891	14.3154
	Oxytropis ochrocephala Bunge	W1N16	14	0.0159272	14.14	201.5	34.4	4.4	0.28	0.719643	1.63	19.62	307.87				0.235811	0.117906	13.6269	14.3774	13.8538	14.3538
	Taraxacum lugubre Dahlst.	W1N16	21	0.0238908	11.48	93.7	21.4	4.1	0.32	0.292813	1.67	20.12	301.01				0.53659	0.268295	13.7462	15.4538	13.8538	15.1231
	Gentiana futtereri Diels et Gilg	W1N16	6	0.00682594	3.2	106.5	26.6	2.5	0.17	0.626471	1.74	25.61	309.22				0.658087	0.329044	14.2882	16.3825	14.7769	16.2698
			879		7.57397	86.1569	30.4953	2.05256	0.0850626	1.01286	1.30894	18.3636	307.816				0.21157	0.105785	15.0466	15.7199	15.1538	15.5923
																	0.189596	0.0947978	15.4444	16.0478	15.5308	15.9921
																	0.499158	0.249579	15.7429	17.3315	16.0692	17.0846
	Kobresia humilis (C.A.Mey.ex Trautv)	W1N16	690	0.778781	3.12	31.2	31.1	3	0.04	0.78	1.3	18.01	306.01				0.289894	0.144947	15.4022	16.3247	15.5385	16.1923
	Poa pratensis L.	W1N16	128	0.14447	28.1	245.9	53.1	2.6	0.21	1.17095	1.2	20.23	307.53				2.11104	1.05552	15.3857	22.104	16.7769	21.7333
	Potentilla anserina L.	W1N16	16	0.0180587	3.38	170.8	24.2	2.5	0.31	0.550968	1.58	24.86	311.04				1.4807	0.213721	14.8532	15.7131	13.5891	21.7333
	Oxytropis ochrocephala Bunge	W1N16	9	0.010158	17.3	207.8	20.9	6.6	0.37	0.561622	1.59	19.53	306.47				0.705718	0.101862	15.0765	15.4897
	Taraxacum lugubre Dahlst.	W1N16	27	0.030474	9.36	84.7	24.2	3.1	0.29	0.292069	1.47	22.56	311.13					0.401506	14.3994	16.1668			1.80997
	Gentiana futtereri Diels et Gilg	W1N16	16	0.0180587	5.7	98.9	37.1	1.9	0.22	0.449545	1.86	23.14	356.12				3.3418	1.6709	230.144	240.779	231.615	239.231
			886		7.11433	69.3854	33.9482	2.95293	0.0836569	0.829405	1.30885	18.7012	307.386				1.16321	0.581605	235.918	239.62	236.846	239.385
																	1.51147	0.755737	230.853	235.663	232.238	235.438
																	1.13906	0.56953	235.28	238.905	235.392	237.752
	Kobresia humilis (C.A.Mey.ex Trautv)	W1N16	690	0.765816	3.12	57.6	27.4	1.2	0.04	1.44	1.31	18.19	300.06				2.82878	1.41439	228.524	237.526	229.053	235.392
	Poa pratensis L.	W1N16	143	0.158713	34.5	368.3	46.1	2.4	0.32	1.15094	1.28	20.78	301.63				2.25516	1.12758	232.906	240.083	233.308	238.623
	Potentilla anserina L.	W1N16	11	0.0122087	3.18	101.5	26.8	2.5	0.25	0.406	1.27	26.15	316.15				3.40249	1.70125	233.086	243.914	235.269	242.897
	Oxytropis ochrocephala Bunge	W1N16	22	0.0244173	16.24	114.1	57.4	3.8	0.33	0.345758	1.27	19.44	408.32				5.11764	2.55882	227.81	244.097	230.815	241.76
	Taraxacum lugubre Dahlst.	W1N16	22	0.0244173	9.36	105.1	26.8	4.2	0.33	0.318485	1.3	21.13	407.21				3.91937	1.95969	227.62	240.093	230.831	239.488
	Gentiana futtereri Diels et Gilg	W1N16	13	0.0144284	5.66	181.3	27.7	2.4	0.22	0.824091	1.3	25.68	314.22				4.64499	2.32249	228.489	243.271	231.685	242.151
			901		8.6105	111.772	31.0828	1.56038	0.103762	1.07719	1.30339	18.9086	305.97				1.63827	0.819137	232.855	238.068	233.131	236.946
																	9.28697	4.64348	223.194	252.749	232.562	251.808
																	3.92212	0.566109	234.755	237.032	229.053	251.808
	Kobresia humilis (C.A.Mey.ex Trautv)	W1N32	703	0.774229	3.76	44.1	30.2	1.3	0.01	4.41	1.3	19.04	303.3				4.0086	0.578592	234.72	237.067
	Poa pratensis L.	W1N32	131	0.144273	31.2	390.8	78.9	2.9	0.33	1.18424	1.27	26.2	303.38					.578591864a	234.62013696a	237.16708117a			-0.732639
	Potentilla anserina L.	W1N32	21	0.0231278	10.7	92.3	51.3	3.5	0.27	0.341852	1.57	21.69	312.58				3.43691	1.71846	0.726105	11.6639	3.96	11.32
	Oxytropis ochrocephala Bunge	W1N32	14	0.0154185	17.7	220.4	74.1	2.9	0.24	0.918333	1.19	19.74	319.14				3.41688	1.70844	7.31298	18.187	8.06	15.66
	Taraxacum lugubre Dahlst.	W1N32	26	0.0286344	15.34	116.5	21.3	2.3	0.24	0.485417	1.37	22.91	329.05				3.15968	1.57984	4.23725	14.2928	5.96	12.7
	Gentiana futtereri Diels et Gilg	W1N32	13	0.0143172	9.52	123.7	68.2	2.4	0.17	0.727647	1.27	24.12	341.16				11.6029	5.80145	5.11718	42.0428	9.66	34.36
			908		8.50835	101.165	38.6802	1.65077	0.0746035	1.35604	1.3018	20.3286	305.05				6.54943	3.27472	15.8284	36.6716	19.44	34.5
																	6.09107	3.04554	14.8927	34.2773	16.92	31.2
																	15.0595	7.52977	13.5869	61.5131	24.66	58.06
	Kobresia humilis (C.A.Mey.ex Trautv)	W1N32	682	0.756937	3.32	50.4	28.1	1.4	0.01	5.04	1.3	19.66	308.03				1.6294	0.814698	25.4273	30.6127	27.14	30.46
	Poa pratensis L.	W1N32	147	0.163152	27.14	213.2	98.2	2.9	0.24	0.888333	1.15	22.07	303.34				2.21295	1.10648	22.2637	29.3063	23.58	28.04
	Potentilla anserina L.	W1N32	17	0.0188679	10	252.7	48.9	4.5	0.19	1.33	1.57	25.23	322.27				21.3065	10.6532	11.4516	79.2584	15.38	62.26
	Oxytropis ochrocephala Bunge	W1N32	32	0.0355161	14.48	126.7	80.5	2.1	0.36	0.351944	1.7	18.44	317.13				4.17192	2.08596	16.5065	29.7835	19.58	27.54
	Taraxacum lugubre Dahlst.	W1N32	18	0.0199778	19.52	97.4	48.9	3.4	0.28	0.347857	1.79	29.45	324.46				7.31414	3.65707	19.6566	42.9334	25.18	41.34
	Gentiana futtereri Diels et Gilg	W1N32	5	0.00554939	13.56	169.1	58.7	3.4	0.19	0.89	1.63	28.25	318.15				13.4699	1.94422	20.57	28.3925	3.96	62.26
			901		8.10915	85.0857	42.3758	1.77913	0.0697447	1.21996	1.30645	20.3582	308.241				9.16199	1.32242	21.7993	27.1632
																		3.22917	17.3739	31.5886			104.145
																	33.0683	16.5341	147.856	253.094	164.3	241.8
	Kobresia humilis (C.A.Mey.ex Trautv)	W1N32	690	0.767519	2.14	66.8	20.3	1.6	0.02	3.34	1.3	18.01	310.21				34.3403	17.1702	160.607	269.893	176.5	254
	Poa pratensis L.	W1N32	154	0.171301	16.92	235.7	54.7	3.6	0.15	1.57133	1.29	23.91	302.45				63.9473	31.9736	228.296	431.804	243.8	388.7
	Potentilla anserina L.	W1N32	11	0.0122358	7.74	93.9	54.5	2.4	0.31	0.302903	1.37	27.66	307.73				51.7615	25.8808	112.486	277.214	133.6	256.1
	Oxytropis ochrocephala Bunge	W1N32	21	0.0233593	12.92	233.1	71.1	2.3	0.28	0.8325	1.31	16.11	311.66				74.6644	37.3322	140.892	378.508	201.2	368.3
	Taraxacum lugubre Dahlst.	W1N32	11	0.0122358	8.9	118.3	54.5	2.5	0.36	0.328611	1.42	28.43	276.12				79.7031	39.8516	147.625	401.275	213.2	390.8
	Gentiana futtereri Diels et Gilg	W1N32	12	0.0133482	8.74	88.4	69.3	4.3	0.17	0.52	1.4	24.26	322.3				28.957	14.4785	168.198	260.352	180.6	247.9
			899		5.16298	100.868	28.8704	2.0158	0.0580534	1.7375	1.30218	19.3053	308.628				50.8847	25.4424	198.081	360.019	215.3	337.7
																	51.3932	25.6966	229.572	393.128	260.2	382.6
																	65.9913	32.9956	202.418	412.432	250.1	399.9
	Kobresia humilis (C.A.Mey.ex Trautv)	W1N32	635	0.744431	3.4	53.2	30.1	1.7	0.01	5.32	1.3	19.21	308.23				45.0137	22.5069	281.998	425.252	307.1	412.1
	Poa pratensis L.	W1N32	154	0.180539	23.08	258.1	82.6	2.4	0.16	1.61313	1.3	26.46	303.59				55.1162	27.5581	242.498	417.902	274.5	396.9
	Potentilla anserina L.	W1N32	10	0.0117233	8.74	164.2	67.1	3.5	0.28	0.586429	1.41	26.36	402.23				72.2816	10.4329	251.57	293.547	133.6	412.1
	Oxytropis ochrocephala Bunge	W1N32	23	0.0269637	18.92	139.3	33.5	3.4	0.38	0.366579	1.32	19.04	309.47				55.1185	7.95567	256.423	288.693
	Taraxacum lugubre Dahlst.	W1N32	16	0.0187573	9.3	119.2	27.1	4.6	0.27	0.441481	1.6	29.22	319.36					16.0603	237.21	307.907			2335.67
	Gentiana futtereri Diels et Gilg	W1N32	15	0.017585	8.94	130.8	59.8	1.9	0.15	0.872	1.27	28.25	341.43				3.74388	1.87194	28.7926	40.7074	30.4	39.1
			853		7.64218	96.4179	40.5698	1.95123	0.0575615	1.67504	1.30693	20.9449	309.32				11.9171	5.95854	29.1873	67.1127	31.7	58.8
																	19.0083	9.50415	38.5785	99.0715	49.9	95.1
																	8.11624	4.05812	44.9853	70.8147	47.5	64.4
	Kobresia humilis (C.A.Mey.ex Trautv)	W2N0	880	0.840497	3.42	49.5	32.1	1.9	0.02	2.475	1.29	19.73	308.8				13.9825	6.99123	38.6758	83.1742	46.1	77.2
	Poa pratensis L.	W2N0	131	0.125119	58.06	180.6	60.5	3.1	0.17	1.06235	1.3	19.02	306.97				17.995	8.9975	49.9659	107.234	54.7	98.2
	Potentilla anserina L.	W2N0	7	0.00668577	6.5	154.5	59.7	2.3	0.25	0.618	1.23	21.45	301.61				12.7024	6.35118	49.6377	90.0623	59.2	86.3
	Oxytropis ochrocephala Bunge	W2N0	12	0.0114613	18.4	145.6	90	2.6	0.33	0.441212	1.77	19.32	329.5				13.7133	6.85663	40.8792	84.5208	45.1	77.9
	Taraxacum lugubre Dahlst.	W2N0	11	0.0105062	14.66	120.1	29.7	2.7	0.28	0.428929	1.64	24.1	322.1				20.9766	10.4883	52.1716	118.928	56.6	102.4
	Gentiana futtereri Diels et Gilg	W2N0	6	0.00573066	7.68	143.2	40.4	2.3	0.21	0.681905	1.37	21.18	317.62				26.4059	13.203	48.6823	132.718	65.3	118.2
			1047		10.5913	68.9853	36.5239	2.07154	0.0476791	1.44687	1.30049	19.7022	308.95				21.8483	10.9242	41.4844	111.016	56.9	105.6
																	21.7872	10.8936	65.6817	135.018	77.2	128.5
																	23.2678	3.35842	62.7896	76.3021	30.4	128.5
	Kobresia humilis (C.A.Mey.ex Trautv)	W2N0	710	0.803167	3.16	59.8	27.2	1.1	0.02	2.99	1.3	19.5	307.39				17.1787	2.47953	64.5171	74.5745
	Poa pratensis L.	W2N0	122	0.138009	39.42	203.1	73.4	3.9	0.28	0.725357	1.25	18.77	316.55					5.29823	57.8845	81.2072			263.078
	Potentilla anserina L.	W2N0	6	0.00678733	8.76	175.8	82.2	3.5	0.32	0.549375	1.4	20.52	332.13				0.568624	0.284312	2.14519	3.95481	2.4	3.7
	Oxytropis ochrocephala Bunge	W2N0	28	0.0316742	15.68	251.9	46.5	3.8	0.43	0.585814	1.58	19.14	325.52				0.613732	0.306866	1.57342	3.52658	2.1	3.4
	Taraxacum lugubre Dahlst.	W2N0	12	0.0135747	8.26	99.1	32.2	2.8	0.19	0.521579	1.19	23.62	322.12				0.668331	0.334166	1.93654	4.06346	2.1	3.6
	Gentiana futtereri Diels et Gilg	W2N0	6	0.00678733	5.06	105.5	40.9	2.2	0.21	0.502381	1.27	20.04	311.66				0.804156	0.402078	1.72041	4.27959	2.1	3.9
			884		8.6809	87.2923	34.7215	1.61878	0.0745023	1.17167	1.30095	19.4544	309.625				0.221736	0.110868	1.97217	2.67783	2.1	2.6
																	0.493288	0.246644	2.16507	3.73493	2.4	3.6
																	0.801561	0.40078	1.59954	4.15046	2.1	3.9
	Kobresia humilis (C.A.Mey.ex Trautv)	W2N0	721	0.787118	2.32	52.3	20.2	1.2	0.06	0.871667	1.3	19.21	305.85				0.221736	0.110868	2.02217	2.72783	2.1	2.6
	Poa pratensis L.	W2N0	122	0.133188	24.66	225.5	86.3	2.1	0.31	0.727419	1.28	18.95	320.47				0.544671	0.272336	1.98331	3.71669	2.3	3.6
	Potentilla anserina L.	W2N0	16	0.0174672	8.68	85.1	74.8	2.2	0.29	0.293448	1.68	19.1	331.11				0.443471	0.221736	2.04434	3.45566	2.1	3.1
	Oxytropis ochrocephala Bunge	W2N0	16	0.0174672	27.22	158.2	53.1	3.9	0.26	0.608462	1.4	19.16	320.29				0.419325	0.209662	2.35776	3.69224	2.4	3.3
	Taraxacum lugubre Dahlst.	W2N0	25	0.0272926	11.48	102.2	74.8	5.9	0.2	0.511	1.34	23.02	315.12				0.359398	0.179699	2.85312	3.99688	2.9	3.7
	Gentiana futtereri Diels et Gilg	W2N0	16	0.0174672	6.16	97.9	31.5	3.2	0.2	0.4895	1.25	18.61	320.15				0.564175	0.0814316	2.6841	3.01174	2.1	3.9
			916		6.15852	79.9492	32.2197	1.54771	0.107074	0.746671	1.30594	19.2661	308.993				0.545881	0.0787911	2.68812	3.00771
																		0.0895305	2.65086	3.04497			0.0216919
																	0.057373	0.0286865	0.0512067	0.233793	0.09	0.22
	Kobresia humilis (C.A.Mey.ex Trautv)	W2N0	702	0.764706	2.32	60.2	21.3	1.4	0.02	3.01	1.26	20.5	306.05				0.0544671	0.0272336	0.0983307	0.271669	0.12	0.23
	Poa pratensis L.	W2N0	164	0.178649	28.06	247.9	59.2	2.4	0.4	0.61975	1.38	18.19	311.94				0.0776209	0.0388104	0.113988	0.361012	0.14	0.33
	Potentilla anserina L.	W2N0	15	0.0163399	9.08	104.4	87.4	3.5	0.26	0.401538	1.24	20.11	326.31				0.0547723	0.0273861	0.102845	0.277155	0.15	0.27
	Oxytropis ochrocephala Bunge	W2N0	8	0.0087146	23.92	264.5	59.5	2.1	0.38	0.696053	1.73	19.1	311.25				0.0483046	0.0241523	0.203137	0.356863	0.21	0.32
	Taraxacum lugubre Dahlst.	W2N0	12	0.0130719	9.8	122.9	37.4	3.1	0.21	0.585238	1.13	24.23	322.24				0.083666	0.041833	0.0868687	0.353131	0.15	0.33
	Gentiana futtereri Diels et Gilg	W2N0	17	0.0185185	7.08	200.3	42.2	2.2	0.17	1.17824	2.21	21.27	301.22				0.0948683	0.0474342	0.139043	0.440957	0.17	0.4
			918		7.40305	99.6491	30.0813	1.6561	0.100207	0.994433	1.3011	20.1318	307.601				0.0830161	0.041508	0.0804029	0.344597	0.11	0.28
																	0.0492443	0.0246221	0.219141	0.375859	0.26	0.37
																	0.0670199	0.0335099	0.150856	0.364144	0.19	0.32
	Kobresia humilis (C.A.Mey.ex Trautv)	W2N16	758	0.789583	4.58	48.5	32.4	1.5	0.01	4.85	1.3	20.19	302.38				0.0785281	0.0392641	0.130044	0.379956	0.16	0.35
	Poa pratensis L.	W2N16	126	0.13125	30.46	270.4	45.1	2.1	0.11	2.45818	1.15	21.45	321.53				0.0556028	0.0278014	0.254024	0.430976	0.29	0.4
	Potentilla anserina L.	W2N16	16	0.0166667	7.54	97.7	70	2.1	0.31	0.315161	1.09	24.01	332.11				0.0809912	0.0116901	0.218983	0.266017	0.09	0.4
	Oxytropis ochrocephala Bunge	W2N16	28	0.0291667	15.88	270.8	66.1	3.3	0.29	0.933793	1.51	20.38	333.58				0.0687285	0.00992011	0.222381	0.262619
	Taraxacum lugubre Dahlst.	W2N16	26	0.0270833	9.38	113.8	40	2.1	0.22	0.517273	1.86	21.87	338.18					0.0161814	0.206885	0.278115			0.00196114
	Gentiana futtereri Diels et Gilg	W2N16	6	0.00625	5.94	102.6	42.6	1.9	0.2	0.513	1.95	24.6	329.73				0.759829	0.379915	0.419192	2.83731	0.746818	2.32333
			960		8.49417	87.0348	35.946	1.66	0.0431667	2.01625	1.30217	20.4976	307.439				0.488559	0.24428	0.48381	2.03862	0.767391	1.93
																	0.339215	0.169608	0.925534	2.00507	0.973939	1.74143
																	0.250346	0.125173	0.64744	1.44415	0.835	1.408
	Kobresia humilis (C.A.Mey.ex Trautv)	W2N16	712	0.796421	3.04	68.4	30.5	1.7	0.01	6.84	1.25	19.07	302.2				0.255999	0.128	0.532736	1.34744	0.693793	1.17095
	Poa pratensis L.	W2N16	106	0.118568	27.14	292.8	67.1	2.3	0.28	1.04571	1.34	20.02	321.61				0.343378	0.171689	0.767868	1.86065	0.888333	1.61312
	Potentilla anserina L.	W2N16	6	0.00671141	4.64	157.8	32.6	3.3	0.23	0.686087	1.12	24.31	332.42				0.192439	0.0962196	0.477506	1.08993	0.61975	1.06235
	Oxytropis ochrocephala Bunge	W2N16	28	0.0313199	10.58	177.1	72.5	6.4	0.23	0.77	1.7	21.82	327.46				0.65854	0.32927	0.428635	2.5244	1.04571	2.45818
	Taraxacum lugubre Dahlst.	W2N16	26	0.0290828	5.22	104.7	32.6	3.2	0.34	0.307941	1.77	20.31	330.17				0.283607	0.141803	0.620698	1.52326	0.824595	1.47154
	Gentiana futtereri Diels et Gilg	W2N16	16	0.0178971	4.24	115.3	33.1	2.1	0.17	0.678235	1.9	22.17	320.38				0.466681	0.233341	0.522312	2.0075	0.87871	1.90429
			894		6.22926	100.906	36.2767	1.97987	0.0628412	1.60574	1.30065	19.3955	306.634				0.710106	0.355053	0.404014	2.66389	1.03486	2.57563
																	0.220094	0.110047	0.633746	1.33418	0.68625	1.21414
																	0.475188	0.0685875	1.09285	1.36881	0.61975	2.57563
	Kobresia humilis (C.A.Mey.ex Trautv)	W2N16	702	0.780868	2.88	52.1	22.1	1.4	0.01	5.21	1.3	19.7	300.06				0.456329	0.0658655	1.09725	1.36441
	Poa pratensis L.	W2N16	117	0.130145	27.34	215.3	77.9	2.6	0.18	1.19611	1.32	19.12	327.34					0.0768244	1.06174	1.39992			0.0187646
	Potentilla anserina L.	W2N16	17	0.0189099	7.76	268.4	65.1	2.2	0.37	0.725405	1.41	24.32	332.15				0.06733	0.033665	1.32286	1.53714	1.33	1.47
	Oxytropis ochrocephala Bunge	W2N16	26	0.028921	14.24	283.4	79.1	3.6	0.19	1.49158	1.33	20.32	313.23				0.058023	0.0290115	1.28267	1.46733	1.32	1.45
	Taraxacum lugubre Dahlst.	W2N16	27	0.0300334	4.34	125.6	55.1	2.2	0.43	0.292093	1.43	20.11	322.1				0.0236291	0.0118145	1.2649	1.3401	1.27	1.32
	Gentiana futtereri Diels et Gilg	W2N16	10	0.0111235	6.8	107.4	33.7	2.2	0.2	0.537	1.32	23.21	318.38				0.034641	0.0173205	1.25488	1.36512	1.26	1.34
			899		6.57161	86.9418	32.9438	1.66785	0.0588654	1.47696	1.30968	19.7812	305.464				0.0434933	0.0217466	1.19329	1.33171	1.2	1.3
																	0.0694622	0.0347311	1.14197	1.36303	1.15	1.3
																	0.0556028	0.0278014	1.21402	1.39098	1.25	1.38
	Kobresia humilis (C.A.Mey.ex Trautv)	W2N16	721	0.791438	3.04	56.9	30.1	2	0.04	1.4225	1.3	20.27	310.23				0.0853913	0.0426956	1.13162	1.40338	1.15	1.34
	Poa pratensis L.	W2N16	126	0.13831	27.14	337.7	60.7	2.5	0.28	1.20607	1.26	21.42	301.13				0.102754	0.0513769	1.169	1.496	1.24	1.47
	Potentilla anserina L.	W2N16	14	0.0153677	4.64	149.6	37.6	3.1	0.44	0.34	1.34	23.11	332.06				0.035	0.0175	1.26181	1.37319	1.3	1.37
	Oxytropis ochrocephala Bunge	W2N16	29	0.0318332	14.24	189.7	85.5	3.8	0.26	0.729615	1.44	20.15	303.35				0.0629153	0.0314576	1.16739	1.36761	1.21	1.34
	Taraxacum lugubre Dahlst.	W2N16	14	0.0153677	4.34	124.5	37.6	4.3	0.31	0.401613	1.6	21.31	322.12				0.138414	0.0692068	1.12725	1.56775	1.2	1.53
	Gentiana futtereri Diels et Gilg	W2N16	7	0.00768386	6.42	99.8	34.2	3.1	0.19	0.525263	1.76	24.06	308.44				0.0803911	0.0116034	1.29062	1.3373	1.15	1.53
			911		6.80033	102.758	36.3578	2.18716	0.0916465	1.12124	1.30768	20.514	309.257				0.0716812	0.0103463	1.29298	1.33494
																		0.0149983	1.28095	1.34697			0.00141484
																	2.1817	1.09085	14.8334	21.7766	16.41	21.45
																	0.401207	0.200603	17.6266	18.9034	17.68	18.57
	Kobresia humilis (C.A.Mey.ex Trautv)	W2N32	710	0.756124	2.84	59.3	22.2	2.1	0.05	1.186	1.3	20.47	300.08				0.887032	0.443516	19.531	22.354	20.17	22.2
	Poa pratensis L.	W2N32	174	0.185304	24.22	260.2	83.7	3.6	0.28	0.929286	1.35	26.64	333.99				2.02578	1.01289	16.5315	22.9785	18.06	22.09
	Potentilla anserina L.	W2N32	22	0.0234292	6.3	99.9	55.3	2.9	0.19	0.525789	1.02	23.91	332.4				1.16322	0.581612	18.0015	21.7035	18.15	20.78
	Oxytropis ochrocephala Bunge	W2N32	6	0.00638978	7.46	196.1	52.1	3	0.38	0.516053	1.46	22.24	314.77				2.07221	1.03611	21.3626	27.9574	22.07	26.46
	Taraxacum lugubre Dahlst.	W2N32	11	0.0117146	7.76	107.5	55.3	3.4	0.26	0.413462	1.79	24.31	338.22				0.376685	0.188343	18.1331	19.3319	18.19	19.02
	Gentiana futtereri Diels et Gilg	W2N32	16	0.0170394	4.86	102.1	44.8	2.1	0.19	0.537368	1.02	22.85	329.29				1.13779	0.568893	18.692	22.313	19.12	21.45
			939		7.00443	99.6468	35.3356	2.41768	0.102854	0.968817	1.3047	21.7908	308.159				2.70302	1.35151	18.7964	27.3986	20.12	26.64
																	0.957114	0.478557	16.717	19.763	17.05	19.35
																	0.433542	0.216771	19.1926	20.5724	19.33	20.35
	Kobresia humilis (C.A.Mey.ex Trautv)	W2N32	792	0.787276	3.26	62.9	27.1	2.1	0.03	2.09667	1.3	20.43	303.56				1.56597	0.782986	22.2882	27.2718	22.5	25.98
	Poa pratensis L.	W2N32	171	0.16998	27.3	382.6	56.6	2.3	0.26	1.47154	1.24	20.12	321.4				2.65297	0.382924	19.8142	21.3549	16.41	26.64
	Potentilla anserina L.	W2N32	10	0.00994036	8.68	240.3	72.9	2.1	0.28	0.858214	1.71	20.07	327.77				1.5209	0.219523	20.1394	21.0298
	Oxytropis ochrocephala Bunge	W2N32	16	0.0159046	7.06	102.4	58.5	4.1	0.23	0.445217	1.58	20.08	310.83					0.684689	19.0776	22.0916			5.0473
	Taraxacum lugubre Dahlst.	W2N32	11	0.0109344	9.16	108.4	72.9	3.5	0.27	0.401481	1.62	20.31	340.22				48.9673	24.4837	253.492	409.328	290.31	397.13
	Gentiana futtereri Diels et Gilg	W2N32	6	0.00596421	3.32	145.5	25.3	4.9	0.19	0.765789	1.05	20.11	325.15				51.6003	25.8002	205.357	369.573	211.13	321.13
			1006		7.52551	120.624	33.5591	2.19781	0.07834	1.53976	1.30034	20.3649	307.478				17.8384	8.91919	294.838	351.607	304.3	347.11
																	6.8909	3.44545	296.555	318.485	300.3	314.8
																	17.869	8.93452	289.809	346.676	301.63	341.75
																	0.505371	0.252686	302.386	303.994	302.45	303.59
	Kobresia humilis (C.A.Mey.ex Trautv)	W2N32	791	0.77549	5.82	65.3	42.3	1.7	0.05	1.306	1.3	20.19	301.08				5.83171	2.91586	304.703	323.262	306.97	320.47
	Poa pratensis L.	W2N32	185	0.181373	23.58	305.1	99.5	2.7	0.37	0.824595	1.27	22.4	319.73				11.5078	5.75389	299.591	336.214	301.13	327.34
	Potentilla anserina L.	W2N32	15	0.0147059	9.86	150.5	65.5	3.2	0.31	0.485484	1.53	25.11	321.51				9.31794	4.65897	306.811	336.464	311.43	333.99
	Oxytropis ochrocephala Bunge	W2N32	11	0.0107843	16.32	228.1	38.1	2.3	0.23	0.991739	1.73	21.21	307.37				17.0516	8.5258	287.192	341.458	302.55	339.28
	Taraxacum lugubre Dahlst.	W2N32	11	0.0107843	7.86	109.3	65.5	3.6	0.28	0.390357	1.64	22.31	328.42				4.96863	2.48432	304.701	320.514	309.34	320.01
	Gentiana futtereri Diels et Gilg	W2N32	7	0.00686275	5.04	206.9	25.9	2.7	0.23	0.899565	1.57	22.1	420.45				7.6205	3.81025	308.017	332.268	311.02	329.62
			1020		9.23047	113.248	53.108	1.93725	0.11752	0.963652	1.3081	20.7102	305.945				22.8978	3.30502	307.655	320.953	211.13	397.13
																	23.0442	3.32614	307.558	321.05
																		3.326143455a	306.98316595a	321.62475072a			-7.18225
	Kobresia humilis (C.A.Mey.ex Trautv)	W2N32	821	0.804902	3.1	44.1	23.2	1.6	0.04	1.1025	1.27	20.31	304.15				4.04839	2.0242	11.9611	24.8449	13.5343	22.577
	Poa pratensis L.	W2N32	147	0.144118	28.04	297.5	102.4	2.8	0.28	1.0625	1.47	23.23	311.43				2.54589	1.27294	11.6475	19.7496	11.9417	17.2929
	Potentilla anserina L.	W2N32	11	0.0107843	10.08	161.8	78.8	2.5	0.32	0.505625	1.22	25.12	313.15				0.237064	0.118532	15.0507	15.8052	15.0868	15.6356
	Oxytropis ochrocephala Bunge	W2N32	13	0.0127451	11.82	115.1	61.5	3.5	0.43	0.267674	1.71	23.28	309.34				1.49327	0.746636	13.302	18.0542	14.2508	17.2652
	Taraxacum lugubre Dahlst.	W2N32	20	0.0196078	7.76	130.2	52.8	2.7	0.29	0.448966	1.87	20.25	338.22				1.48592	0.742961	13.7201	18.4489	14.5154	17.7444
	Gentiana futtereri Diels et Gilg	W2N32	8	0.00784314	6.24	119.3	36.4	3.1	0.19	0.627895	1.03	22.17	316.11				1.0639	0.531951	10.6688	14.0546	11.4735	13.7444
			1020		6.99671	85.0717	36.3858	1.8402	0.0886569	0.959561	1.31377	20.834	306.124				0.435988	0.217994	16.0723	17.4598	16.1393	17.149
																	1.32528	0.662639	13.4494	17.667	14.0584	17.1203
																	1.46689	0.733446	11.7137	16.382	12.5372	15.9742
																	0.642455	0.321227	16.219	18.2636	16.3541	17.8457
	Kobresia humilis (C.A.Mey.ex Trautv)	W3N0	782	0.789899	4.62	53.7	32.3	1.5	0.05	1.074	1.3	20.89	301.19				0.570613	0.285306	14.8237	16.6397	15.2531	16.5551
	Poa pratensis L.	W3N0	126	0.127273	45.1	250.1	65.3	2.9	0.19	1.31632	1.3	19.35	339.28				0.98646	0.49323	11.3948	14.5341	11.9715	14.2538
	Potentilla anserina L.	W3N0	18	0.0181818	5.24	172.1	40.6	3.3	0.29	0.593448	1.22	21.32	327.35				2.21511	0.319723	14.8537	16.1401	11.4735	22.577
	Oxytropis ochrocephala Bunge	W3N0	31	0.0313131	9.74	221.3	58.2	2.6	0.26	0.851154	1.32	17.69	340.63				1.69082	0.244049	15.002	15.9919
	Taraxacum lugubre Dahlst.	W3N0	26	0.0262626	5.36	121.1	40.6	2.8	0.3	0.403667	1.4	16.52	325.07					0.491779	14.4145	16.5793			2.18744
	Gentiana futtereri Diels et Gilg	W3N0	7	0.00707071	5.04	221.6	27.1	1.9	0.18	1.23111	1.22	17.66	330.52				2.2152	1.1076	9.35318	16.4029	11.1633	16.1278
			990		9.966	89.0544	37.6431	1.78232	0.0862424	1.03261	1.30123	20.464	308.583				0.449896	0.224948	12.5798	14.0115	12.8069	13.8939
																	0.980801	0.4904	14.5312	17.6526	15.2803	17.4803
																	1.91472	0.957358	12.0673	18.1608	13.4776	17.5317
	Kobresia humilis (C.A.Mey.ex Trautv)	W3N0	758	0.793717	3.84	57.3	27.1	1.9	0.02	2.865	1.3	21.01	307.48				1.09853	0.549264	13.9922	17.4882	14.2913	16.8583
	Poa pratensis L.	W3N0	127	0.132984	62.26	272.4	118.2	2.9	0.31	0.87871	1.3	18.5	302.55				0.984295	0.492147	18.1113	21.2437	18.5349	20.6299
	Potentilla anserina L.	W3N0	21	0.0219895	9.38	252.4	83.2	4.3	0.27	0.934815	1.31	20.58	320.03				0.833024	0.416512	13.0826	15.7337	13.1812	15.016
	Oxytropis ochrocephala Bunge	W3N0	32	0.0335079	5.7	227.6	34.5	3.8	0.28	0.812857	1.36	17.56	337.31				1.92895	0.964474	13.1999	19.3387	14.4848	18.6522
	Taraxacum lugubre Dahlst.	W3N0	11	0.0115183	5.06	132.2	33.2	3.9	0.2	0.661	1.21	15.72	312.33				1.7721	0.886049	14.5301	20.1697	15.8027	19.7333
	Gentiana futtereri Diels et Gilg	W3N0	6	0.00628272	3.58	204.2	27.5	2.9	0.21	0.972381	1.4	16.53	422.07				1.03115	0.515575	12.2224	15.504	12.4453	14.8846
			955		11.8055	97.6871	40.7692	2.17874	0.0760419	1.28465	1.30182	20.4621	308.876				0.932079	0.46604	14.2362	17.2024	14.4254	16.4426
																	2.85724	1.42862	14.0619	23.1549	14.7059	21.3167
																	2.41895	0.349145	15.0489	16.4537	11.1633	21.3167
	Kobresia humilis (C.A.Mey.ex Trautv)	W3N0	704	0.763557	4.5	40.9	32.3	1.1	0.03	1.36333	1.26	21.21	305.11				1.56961	0.226554	15.2918	16.2108
	Poa pratensis L.	W3N0	151	0.163774	58.68	399.9	71.1	2.1	0.21	1.90429	1.37	17.05	304.27					0.594034	14.4439	17.0588			3.61859
	Potentilla anserina L.	W3N0	16	0.0173536	3.42	393.7	25.8	2.4	0.37	1.06405	1.07	20.33	302.22				27.932	13.966	186.899	275.791	205.586	270.156
	Oxytropis ochrocephala Bunge	W3N0	14	0.0151844	6.26	133.9	33.1	2.1	0.33	0.405758	1.53	18.02	322.14				35.6124	17.8062	152.187	265.522	157.56	239.735
	Taraxacum lugubre Dahlst.	W3N0	26	0.0281996	5.94	102.9	25.8	3.1	0.31	0.331935	1.88	16.22	325.31				18.2102	9.10512	219.419	277.372	230.53	273.315
	Gentiana futtereri Diels et Gilg	W3N0	11	0.0119306	5.8	106.4	38.1	4.9	0.25	0.4256	1.78	17.42	327.51				11.0878	5.54392	217.317	252.603	224.104	249.841
			922		13.4374	109.759	38.4397	1.40325	0.0804555	1.36422	1.30251	20.2791	306.018				11.6421	5.82104	233.575	270.625	235.648	262.885
																	14.2677	7.13383	219.958	265.364	233.531	263.774
																	12.704	6.352	221.23	261.66	226.043	253.24
	Kobresia humilis (C.A.Mey.ex Trautv)	W3N0	782	0.776564	2.5	54.5	20.3	1.2	0.03	1.81667	1.3	22.21	303.11				19.0606	9.53031	221.314	281.974	238.992	279.591
	Poa pratensis L.	W3N0	171	0.169811	15.38	307.3	108.2	3.1	0.32	0.960313	1.3	18.06	311.2				21.0343	10.5172	209.081	276.022	211.857	259.194
	Potentilla anserina L.	W3N0	11	0.0109235	8.02	164.1	68.4	3.5	0.28	0.586071	1.02	21.23	317.24				16.4154	8.2077	212.678	264.919	222.095	260.985
	Oxytropis ochrocephala Bunge	W3N0	11	0.0109235	7.16	240.2	57.6	3.1	0.21	1.14381	1.54	17.31	340.05				9.45596	4.72798	231.926	262.019	238.769	255.653
	Taraxacum lugubre Dahlst.	W3N0	21	0.020854	5.94	93.9	48.4	4.1	0.29	0.323793	1.48	16.25	311.07				23.126	11.563	202.513	276.11	209.614	266.017
	Gentiana futtereri Diels et Gilg	W3N0	11	0.0109235	2.8	208.7	22.8	2.9	0.19	1.09842	1.52	17.66	330.52				20.6617	2.98226	233.92	245.92	157.56	279.591
			1007		4.87339	103.16	36.7726	1.64757	0.0911122	1.13223	1.30572	21.2671	305.507				19.7967	2.85741	234.125	245.715
																		3.35857	232.528	247.312			37.3824
																	0.6843	0.34215	0.871126	3.04887	1.24	2.88
	Kobresia humilis (C.A.Mey.ex Trautv)	W3N16	832	0.806202	3.88	68.2	23.3	1.3	0.01	6.82	1.3	20.2	306.87				0.57859	0.289295	1.83433	3.67567	1.9	3.18
	Poa pratensis L.	W3N16	133	0.128876	27.54	333.1	56.9	3.2	0.24	1.38792	1.22	20.06	310.68				0.683203	0.341602	1.05787	3.23213	1.42	3
	Potentilla anserina L.	W3N16	17	0.0164729	5.92	284.3	46.8	5.5	0.28	1.01536	1.27	22.5	333.04				0.472864	0.236432	4.09757	5.60243	4.42	5.44
	Oxytropis ochrocephala Bunge	W3N16	8	0.00775194	6.3	246.5	34.1	2.3	0.34	0.725	1.56	20.58	332.31				1.11092	0.555458	1.09229	4.62771	1.22	3.66
	Taraxacum lugubre Dahlst.	W3N16	26	0.0251938	6.52	134.2	46.8	3.2	0.38	0.353158	1.65	20.08	337.08				1.31619	0.658097	7.20064	11.3894	7.74	10.7
	Gentiana futtereri Diels et Gilg	W3N16	16	0.0155039	5.92	131.1	39.2	2.8	0.18	0.728333	1.73	21.55	323.37				1.18269	0.591347	6.37307	10.1369	6.5	9.08
			1032		7.07971	109.919	28.9396	1.69293	0.0586047	1.87561	1.3067	20.2407	309.006				1.74014	0.870072	3.37604	8.91396	4.64	7.76
																	1.73271	0.866353	5.97288	11.4871	6.3	10.08
																	2.68812	1.34406	2.23761	10.7924	3.42	9.38
	Kobresia humilis (C.A.Mey.ex Trautv)	W3N16	634	0.719637	6.14	61.8	37.3	1.5	0.04	1.545	1.3	21.05	303.07				0.320624	0.160312	5.41982	6.44018	5.48	6.16
	Poa pratensis L.	W3N16	183	0.207719	25.88	362.2	79.8	3.2	0.35	1.03486	1.34	19.33	320.01				2.05595	1.02798	4.80852	11.3515	6.24	9.86
	Potentilla anserina L.	W3N16	17	0.0192963	5.48	255.6	53.6	2.5	0.34	0.751765	1.4	23.2	325.54				2.87051	0.414323	4.79316	6.46018	1.22	10.7
	Oxytropis ochrocephala Bunge	W3N16	16	0.0181612	14.16	252.8	59.6	4.5	0.26	0.972308	1.24	21.03	332.11				1.39776	0.201749	5.2175	6.03583
	Taraxacum lugubre Dahlst.	W3N16	18	0.0204313	7.38	115.7	53.6	2.3	0.28	0.413214	1.25	20.09	335.36					0.774766	3.92142	7.33192			6.71472
	Gentiana futtereri Diels et Gilg	W3N16	13	0.014756	5.54	233.5	39.7	2.8	0.17	1.37353	1.24	20.07	326.53				10.7363	5.36817	78.3911	112.559	83.5	109.2
			881		10.3898	135.042	47.216	1.96243	0.120999	1.11606	1.30724	20.6998	308.556				13.0697	6.53484	77.1532	118.747	82.5	113.1
																	24.2078	12.1039	65.63	142.67	70.3	126.6
																	33.8305	16.9152	89.2682	196.932	97.2	178.8
	Kobresia humilis (C.A.Mey.ex Trautv)	W3N16	712	0.755037	3.2	55.4	28.2	1.7	0.05	1.108	1.3	20.44	306.43				71.8356	35.9178	78.6436	307.256	101.5	259.1
	Poa pratensis L.	W3N16	172	0.182397	19.58	412.1	62.7	3.3	0.16	2.57563	1.3	20.35	310.4				75.7694	37.8847	30.2089	271.341	92.3	252.7
	Potentilla anserina L.	W3N16	16	0.0169671	6.16	145.9	46.4	2.6	0.25	0.5836	1.26	22.44	321.44				42.3054	21.1527	62.6326	197.267	85.1	175.8
	Oxytropis ochrocephala Bunge	W3N16	17	0.0180276	13.72	159.1	77.1	3.6	0.18	0.883889	1.41	20.64	332.31				71.7967	35.8983	54.1305	282.62	97.7	268.4
	Taraxacum lugubre Dahlst.	W3N16	15	0.0159067	5.7	96.6	46.4	4.4	0.37	0.261081	1.34	20.29	337.08				58.0647	29.0323	70.7311	255.519	99.9	240.3
	Gentiana futtereri Diels et Gilg	W3N16	11	0.0116649	4.18	135.9	30.3	3.8	0.21	0.647143	1.72	20.46	330.39				106.496	53.2481	76.1157	415.034	164.1	393.7
			943		6.47873	125.46	35.997	2.1088	0.0827572	1.516	1.30684	20.459	308.642				65.1411	32.5706	111.846	319.154	145.9	284.3
																	70.1046	35.0523	115.073	338.177	147.8	298.1
																	72.1696	10.4168	140.173	182.085	70.3	393.7
	Kobresia humilis (C.A.Mey.ex Trautv)	W3N16	743	0.783755	3.2	59.5	30.3	1.9	0.01	5.95	1.3	20.8	308.03				60.3693	8.71356	143.457	178.801
	Poa pratensis L.	W3N16	135	0.142405	19.58	307.1	105.6	2.4	0.27	1.13741	1.21	19.79	309.34					14.6678	128.846	193.413			1670.63
	Potentilla anserina L.	W3N16	21	0.0221519	6.16	176.2	58.2	3.5	0.18	0.978889	1.04	22.79	330.01				6.17549	3.08774	6.82342	26.4766	11.1	25.1
	Oxytropis ochrocephala Bunge	W3N16	16	0.0168776	14.16	265.4	63.6	2.8	0.2	1.327	1.52	20.82	330.07				3.47695	1.73847	17.3924	28.4576	20.6	28.1
	Taraxacum lugubre Dahlst.	W3N16	22	0.0232068	7.38	137.5	58.2	2.5	0.26	0.528846	1.82	21.09	335.36				4.31277	2.15639	9.03742	22.7626	11	20.6
	Gentiana futtereri Diels et Gilg	W3N16	11	0.0116034	5.54	138.2	29.8	3.7	0.23	0.60087	1.92	22.85	321.37				7.66871	3.83436	22.8724	47.2776	23.9	41.2
			948		5.9073	103.543	42.8448	2.05665	0.0623523	1.66061	1.3044	20.7311	309.864				7.11688	3.55844	9.42545	32.0745	10.6	26.8
																	8.09835	4.04918	42.5637	68.3363	48.9	67.1
																	12.0489	6.02445	56.8525	95.1975	59.7	87.4
	Kobresia humilis (C.A.Mey.ex Trautv)	W3N32	494	0.598788	8.4	62.6	42.4	1.1	0.02	3.13	1.3	23.9	302.43				18.9518	9.47588	21.1685	81.4815	32.6	70
	Poa pratensis L.	W3N32	221	0.267879	32.02	297.3	128.5	3.5	0.3	0.991	1.36	25.06	329.62				10.1346	5.06728	51.9987	84.2513	55.3	78.8
	Potentilla anserina L.	W3N32	17	0.0206061	6.36	271.5	51.3	2.7	0.27	1.00556	1.28	25.58	308.41				26.0372	13.0186	13.0691	95.9309	25.8	83.2
	Oxytropis ochrocephala Bunge	W3N32	43	0.0521212	7.9	171.7	57.1	3.1	0.22	0.780455	1.23	24.07	338.63				5.69064	2.84532	42.1949	60.3051	46.4	58.2
	Taraxacum lugubre Dahlst.	W3N32	31	0.0375758	4.4	138.4	31.3	2.6	0.36	0.384444	1.21	23.29	237.7				15.0969	7.54844	41.5025	89.5475	51.3	80.4
	Gentiana futtereri Diels et Gilg	W3N32	19	0.0230303	5.7	140.6	31.4	2.7	0.17	0.827059	1.01	25.65	324.24				23.2651	3.35803	37.7029	51.2138	10.6	87.4
			825		14.4467	140.107	65.7435	1.97333	0.126812	1.10484	1.30195	24.2716	309.794				12.2105	1.76243	40.884	48.0327
																		6.16564	30.8878	58.0288			418.908
																	1.22848	0.614241	2.72021	6.62979	3.2	6.1
	Kobresia humilis (C.A.Mey.ex Trautv)	W3N32	681	0.706432	2.06	66.3	20.2	1.3	0.05	1.326	1.2	26.08	302.17				1.04363	0.521816	1.96435	5.28565	2.2	4.5
	Poa pratensis L.	W3N32	197	0.204357	26.64	352.1	91.4	2.9	0.29	1.21414	1.53	22.5	320.71				1.3404	0.670199	1.01713	5.28287	2.1	4.9
	Potentilla anserina L.	W3N32	16	0.0165975	6.24	147.8	53.8	3.7	0.39	0.378974	1.06	23.12	284.25				0.899537	0.449768	1.34364	4.20636	1.7	3.9
	Oxytropis ochrocephala Bunge	W3N32	32	0.033195	8.28	178.1	56.6	3.1	0.33	0.539697	1.69	24.32	424.04				0.057735	0.0288675	2.45813	2.64187	2.5	2.6
	Taraxacum lugubre Dahlst.	W3N32	27	0.0280083	7.28	119.3	53.8	2.7	0.21	0.568095	1.71	23.31	232.11				0.857807	0.428904	2.11004	4.83996	2.4	4.5
	Gentiana futtereri Diels et Gilg	W3N32	11	0.0114108	8.9	245.4	42.5	2.9	0.19	1.29158	1.89	20.63	421.62				0.722842	0.361421	1.7248	4.0252	2.2	3.5
			964		7.5832	133.297	37.7117	1.78402	0.120062	1.11023	1.30354	25.1011	309.108				0.613052	0.306526	1.6995	3.6505	2.1	3.3
																	0.478714	0.239357	1.91326	3.43674	2.1	3.2
																	0.780491	0.390246	2.13306	4.61694	2.4	4.3
	Kobresia humilis (C.A.Mey.ex Trautv)	W3N32	461	0.637621	2.06	69.8	19.2	1.8	0.04	1.745	1.3	21.81	305.34				1.39134	0.695671	1.31106	5.73894	2.5	5.5
	Poa pratensis L.	W3N32	190	0.262794	41.34	274.5	104.3	3.6	0.4	0.68625	1.2	25.58	319.22				0.58023	0.290115	2.32672	4.17328	2.7	3.8
	Potentilla anserina L.	W3N32	26	0.0359613	9.86	298.1	76.6	2.8	0.19	1.56895	1.45	24.07	301.24				0.980373	0.141505	2.93408	3.50342	1.7	6.1
	Oxytropis ochrocephala Bunge	W3N32	7	0.00968188	12.44	284.3	83.1	4.3	0.26	1.09346	1.39	24.57	331.17				0.9107	0.131448	2.95216	3.48534
	Taraxacum lugubre Dahlst.	W3N32	19	0.0262794	7.28	130.3	76.6	2.8	0.19	0.685789	1.8	23.22	322.12					0.170314	2.84389	3.59361			0.140739
	Gentiana futtereri Diels et Gilg	W3N32	20	0.0276625	8.1	207.4	23.7	3.1	0.21	0.987619	1.87	25.85	318.22				0.055	0.0275	0.0749827	0.250017	0.11	0.21
			723		13.0678	139.277	45.8795	2.39544	0.150775	0.923743	1.30889	23.0575	309.887				0.015	0.0075	0.213632	0.261368	0.22	0.25
																	0.0377492	0.0188746	0.182433	0.302567	0.19	0.27
																	0.0316228	0.0158114	0.159681	0.260319	0.18	0.25
	Kobresia humilis (C.A.Mey.ex Trautv)	W3N32	460	0.630137	2.76	73.5	25.7	1.7	0.02	3.675	1.3	23.51	302.33				0.0492443	0.0246221	0.174141	0.330859	0.19	0.31
	Poa pratensis L.	W3N32	217	0.29726	25.18	396.9	77.2	3.7	0.38	1.04447	1.3	25.98	311.02				0.0512348	0.0256174	0.180974	0.344026	0.19	0.31
	Potentilla anserina L.	W3N32	8	0.0109589	9.86	189.1	80.4	3.8	0.36	0.525278	1.41	25.12	296.52				0.0316228	0.0158114	0.229681	0.330319	0.25	0.32
	Oxytropis ochrocephala Bunge	W3N32	13	0.0178082	17.84	190.6	89.6	3.5	0.28	0.680714	1.44	24.04	328.2				0.0892095	0.0446047	0.195548	0.479452	0.23	0.44
	Taraxacum lugubre Dahlst.	W3N32	11	0.0150685	17.88	141.2	80.4	3.9	0.21	0.672381	1.28	20.1	330.12				0.0591608	0.0295804	0.180862	0.369138	0.19	0.32
	Gentiana futtereri Diels et Gilg	W3N32	21	0.0287671	4.08	243.2	39.2	3.7	0.21	1.1581	1.32	21.56	327.07				0.0457347	0.0228674	0.229726	0.375274	0.27	0.37
			730		10.0367	178.888	43.9589	2.44027	0.143699		1.30397	24.1638	306.441				0.0665207	0.0332603	0.156651	0.368349	0.18	0.34
																	0.0906918	0.0453459	0.158189	0.446811	0.19	0.39
2024年																	0.0662492	0.00956226	0.241388	0.279862	0.11	0.44
																	0.0562176	0.00811431	0.244168	0.277082
			Species number	pi	plant height	leaf area	leaf length	leaf width	leaf dry weight	specific leaf area	Leaf total phosphorus (g/kg)	Leaf total nitrogen	leaf organic carbon				0.076504	0.038252	0.293918	0.537388	0.33	0.491739
	Kobresia humilis (C.A.Mey.ex Trautv)	W0N0	824	0.93424	3.9	58	10.4	1.4	0.007	8.28571	1.22	15.7	211				0.133032	0.0665162	0.229723	0.653091	0.26037	0.553684
	Poa pratensis L.	W0N0	15	0.0170068	10.74	201.8	42.3	3.4	0.212	0.951887	1.25	17.77	208.1				0.134527	0.0672635	0.467224	0.89535	0.54	0.812727
	Potentilla anserina L.	W0N0	13	0.0147392	3.08	82.4	22.5	8.1	0.124	0.664516	1.24	15.35	211.44				0.428178	0.214089	0.12999	1.49264	0.406	1.36368
	Oxytropis ochrocephala Bunge	W0N0	10	0.0113379	12.5	94.3	15.8	4.7	0.146	0.64589	1.29	15.29	201.3				0.476619	0.238309	-0.118111	1.3987	0.302903	1.33
	Taraxacum lugubre Dahlst.	W0N0	10	0.0113379	3.06	144.1	18.4	5.3	0.201	0.716915	1.22	15.95	216.99				0.146041	0.0730206	0.233206	0.697975	0.293448	0.618
	Gentiana futtereri Diels et Gilg	W0N0	10	0.0113379	3.2	85.4	12.4	6.4	0.157	0.543949	1.24	15.62	206.78				0.219158	0.109579	0.167934	0.865393	0.315161	0.725405
			882		4.08429	62.5036	11.2955	1.67109	0.0176871	56.5923	1.22183	15.7273	210.867				0.177057	0.0885285	0.312041	0.875515	0.485484	0.858214
																	0.242358	0.121179	0.408952	1.18024	0.586071	1.06405
	Kobresia humilis (C.A.Mey.ex Trautv)	W0N0	783	0.901036	1.62	56.8	11.7	1.8	0.009	6.31111	1.2	18.23	201.1				0.202761	0.10138	0.509765	1.15504	0.5836	1.01536
	Poa pratensis L.	W0N0	36	0.0414269	8.7	264.3	46.2	3.7	0.224	1.17991	1.27	17.59	397.13				0.537538	0.268769	0.0143455	1.72503	0.378974	1.56895
	Potentilla anserina L.	W0N0	11	0.0126582	3.28	97.1	25.1	8.1	0.201	0.483085	1.2	17.52	382.01				0.298383	0.0430679	0.556503	0.729786	0.26037	1.56895
	Oxytropis ochrocephala Bunge	W0N0	11	0.0126582	5.14	98.9	18.3	5.7	0.162	0.610494	1.2	19.17	310.96				0.29131	0.042047	0.557869	0.72842
	Taraxacum lugubre Dahlst.	W0N0	12	0.013809	7.42	104.1	17.4	5.1	0.213	0.488732	1.36	19.35	320.7					0.0462516	0.541346	0.744944			0.00445509
	Gentiana futtereri Diels et Gilg	W0N0	16	0.018412	2.64	89.8	11.1	6.9	0.187	0.480214	1.42	20.01	316.35				0.0506623	0.0253311	1.20439	1.36561	1.24	1.35
			869		2.07774	67.6999	13.4501	2.1473	0.0283682	30.1058	1.20916	18.2546	216.675				0.0559762	0.0279881	1.28093	1.45907	1.3	1.42
																	0.227944	0.113972	1.12479	1.85021	1.31	1.82
	Kobresia humilis (C.A.Mey.ex Trautv)	W0N0	770	0.893271	0.72	55.9	11.3	1.3	0.02	2.795	1.3	18.11	304.2				0.015	0.0075	1.30363	1.35137	1.31	1.34
	Poa pratensis L.	W0N0	52	0.0603248	8.74	186.7	33.3	3.3	0.15	1.24467	1.17	16.41	340.1				0.210159	0.105079	0.950591	1.61941	1.09	1.58
	Potentilla anserina L.	W0N0	10	0.0116009	5.76	109.2	27.2	6.3	0.11	0.992727	1.25	18.32	311.16				0.105198	0.0525991	1.31261	1.64739	1.37	1.57
	Oxytropis ochrocephala Bunge	W0N0	10	0.0116009	4.78	99.2	26.8	3.9	0.38	0.261053	1.3	18.21	306.26				0.20998	0.10499	1.05337	1.72163	1.23	1.68
	Taraxacum lugubre Dahlst.	W0N0	8	0.00928074	2.72	99.2	17.2	3.3	0.11	0.901818	1.37	14.53	322.65				0.158955	0.0794775	0.987067	1.49293	1.09	1.41
	Gentiana futtereri Diels et Gilg	W0N0	12	0.0139211	5.78	101	18.3	6.9	0.25	0.404	1.34	21.27	326.78				0.308869	0.154434	0.878521	1.86148	1.02	1.71
			862		1.39838	65.9408	13.1436	1.60534	0.0370998	653.186	1.29278	18.0218	306.956				0.133791	0.0668954	0.942109	1.36789	1.02	1.31
																	0.149304	0.074652	1.00492	1.48008	1.04	1.4
	Kobresia humilis (C.A.Mey.ex Trautv)	W0N0	780	0.894495	2.72	51.2	14.3	1.2	0.0083	6.16867	1.3	18.12	218.1				0.175689	0.0878446	1.02044	1.57956	1.06	1.45
	Poa pratensis L.	W0N0	50	0.0573394	12.26	109.1	30.4	3.4	0.09	1.21222	1.33	21.45	290.31				0.176677	0.0255012	1.2762	1.3788	1.02	1.82
	Potentilla anserina L.	W0N0	11	0.0126147	3.98	83.5	21.1	3.2	0.21	0.397619	1.35	19.48	381.1				0.170522	0.0246127	1.27758	1.37742
	Oxytropis ochrocephala Bunge	W0N0	13	0.0149083	6.64	113.2	23.4	2.1	0.2	0.566	1.18	17.17	303.41					0.0282139	1.2654	1.3896			0.00228283
	Taraxacum lugubre Dahlst.	W0N0	9	0.0103211	4.82	103.5	21.1	3.2	0.21	0.492857	1.39	19.02	320.75				0.80591	0.402955	17.1351	19.6999	17.52	19.48
	Gentiana futtereri Diels et Gilg	W0N0	9	0.0103211	7.86	93.3	18.9	1.9	0.17	0.548824	1.34	17.07	320.53				1.17242	0.586208	16.8819	20.6131	17.11	19.89
			872		3.41608	56.826	15.5623	1.39266	0.0221376	647.578	1.3019	18.3124	227.685				0.917873	0.458937	19.657	22.578	20.23	22.19
																	2.07215	1.03608	18.7052	25.2998	20.06	24.59
	Kobresia humilis (C.A.Mey.ex Trautv)	W0N16	800	0.900901	1.7	53.7	14.1	1.4	0.01	5.37	1.3	19.01	208.1				2.33016	1.16508	20.7697	28.1853	21.08	26.15
	Poa pratensis L.	W0N16	50	0.0563063	12.68	131.6	27.5	4.1	0.12	1.09667	1.35	18.57	221.13				2.56342	1.28171	21.156	29.314	21.69	27.66
	Potentilla anserina L.	W0N16	14	0.0157658	6.7	82.5	28.1	4.3	0.25	0.33	1.35	19.89	310.75				0.974149	0.487075	18.7449	21.8451	19.1	21.45
	Oxytropis ochrocephala Bunge	W0N16	8	0.00900901	6.6	119.6	19.9	2.2	0.4	0.299	1.33	19.15	210.82				0.57011	0.285055	23.0303	24.8447	23.11	24.32
	Taraxacum lugubre Dahlst.	W0N16	7	0.00788288	6.84	88.5	13.1	4.3	0.25	0.354	1.39	18.99	326.32				2.39015	1.19508	19.7492	27.3558	20.07	25.12
	Gentiana futtereri Diels et Gilg	W0N16	9	0.0101351	1.36	95.7	9.4	3.8	0.25	0.3828	1.31	18.64	221.23				0.485695	0.242848	20.0922	21.6378	20.33	21.32
			888		2.47829	59.834	15.072	1.65214	0.0278153	30.1611	1.30468	18.9965	211.542				0.347119	0.17356	22.1802	23.2848	22.44	23.2
																	1.10107	0.550536	22.7204	26.2246	23.12	25.58
	Kobresia humilis (C.A.Mey.ex Trautv)	W0N16	783	0.894857	3.64	52.9	12.2	1.2	0.01	5.29	1.3	18.22	311.2				2.58154	0.372613	21.4048	22.904	17.11	27.66
	Poa pratensis L.	W0N16	41	0.0468571	15.34	154	34.6	2.1	0.23	0.669565	1.34	17.68	211.13				1.51978	0.219361	21.7095	22.5993
	Potentilla anserina L.	W0N16	13	0.0148571	3.98	102.8	20.6	3.5	0.22	0.467273	1.3	18.91	282.52					0.66011	20.7015	23.6073			4.65151
	Oxytropis ochrocephala Bunge	W0N16	6	0.00685714	8.06	125.9	26.4	3.9	0.34	0.370294	1.3	18.55	281.28				80.4854	40.2427	193.357	449.498	211.44	382.01
	Taraxacum lugubre Dahlst.	W0N16	25	0.0285714	7.84	82.8	14.6	4.5	0.22	0.376364	1.3	19.12	227.2				45.3384	22.6692	203.744	348.031	210.16	310.75
	Gentiana futtereri Diels et Gilg	W0N16	7	0.008	3.84	88.1	10.6	4.8	0.25	0.3524	1.33	18.48	238.34				45.5715	22.7857	211.518	356.547	216.18	314.12
			875		4.34519	60.0151	13.5275	1.41794	0.0336114	539.819	1.30211	18.235	302.897				0.336502	0.168251	314.91	315.98	315.17	315.87
																	5.67083	2.83541	309.069	327.116	311.04	323.71
																	44.4314	22.2157	265.502	406.903	307.73	402.23
	Kobresia humilis (C.A.Mey.ex Trautv)	W0N16	780	0.913349	2.88	40.8	16.4	1.1	0.01	4.08	1.3	18.22	309.2				14.3462	7.1731	299.962	345.618	301.61	332.13
	Poa pratensis L.	W0N16	42	0.0491803	14.86	166.5	37.7	2.6	0.33	0.504545	1.39	18.47	300.15				0.160935	0.0804674	331.929	332.441	332.06	332.42
	Potentilla anserina L.	W0N16	9	0.0105386	2.08	103.1	21.6	3.2	0.2	0.5155	1.41	17.11	210.16				8.33373	4.16687	310.447	336.968	313.15	332.4
	Oxytropis ochrocephala Bunge	W0N16	9	0.0105386	3.42	132.2	29.2	3.6	0.2	0.661	1.3	17.84	265.81				10.5589	5.27946	299.908	333.512	302.22	327.35
	Taraxacum lugubre Dahlst.	W0N16	9	0.0105386	4.44	93.7	15.6	4.2	0.2	0.4685	1.31	18.25	320.15				5.08451	2.54225	319.417	335.598	321.44	333.04
	Gentiana futtereri Diels et Gilg	W0N16	5	0.0058548	5.56	90.4	12.9	4.8	0.17	0.531765	1.31	19.03	311.31				10.157	5.0785	281.443	313.767	284.25	308.41
			854		3.49857	49.4496	17.6083	1.27658	0.0326815	482.973	1.30575	18.2217	307.382				34.1793	4.93335	304.375	324.224	210.16	402.23
																	33.0813	4.77487	304.615	323.983
																		5.41972	302.371	326.228			78.8872
	Kobresia humilis (C.A.Mey.ex Trautv)	W0N16	784	0.92891	2.8	59.1	16.3	1.3	0.01	5.91	1.3	18.21	307.9				4.42628	2.21314	10.4256	24.512	11.5226	21.8042
	Poa pratensis L.	W0N16	30	0.035545	14.66	178.9	38.8	3.4	0.34	0.526176	1.32	18.34	316.45				1.61249	0.806246	12.0782	17.2099	12.2829	15.7296
	Potentilla anserina L.	W0N16	8	0.00947867	3.18	193.4	21.4	3.5	0.25	0.7736	1.22	17.08	300.12				2.60413	1.30207	9.38322	17.6707	9.74223	15.5274
	Oxytropis ochrocephala Bunge	W0N16	8	0.00947867	3.27	108.5	29.4	2.7	0.28	0.3875	1.35	17.97	310.35				1.31918	0.65959	12.3307	16.5289	12.8455	15.7114
	Taraxacum lugubre Dahlst.	W0N16	8	0.00947867	2.07	94.6	14.4	4.5	0.25	0.3784	1.34	18.68	306.41				1.4498	0.724899	10.7902	15.4041	12.0899	15.25
	Gentiana futtereri Diels et Gilg	W0N16	6	0.007109	1.44	96.3	14.1	2.8	0.27	0.356667	1.34	18.18	306.32				1.82984	0.914922	10.4806	16.304	11.1255	15.2591
			844		3.21303	65.7005	17.2386	1.44976	0.0306872	705.216	1.30109	18.2059	308.128				1.36867	0.684336	13.7743	18.13	14.0611	17.3356
																	0.333124	0.166562	13.3531	14.4132	13.6575	14.3687
																	1.74796	0.873979	11.0945	16.6573	12.4662	16.3313
	Kobresia humilis (C.A.Mey.ex Trautv)	W0N32	745	0.825942	2.02	57.3	18.1	1.3	0.01	5.73	1.3	18.3	301.91				0.327896	0.163948	14.6566	15.7001	14.8657	15.5505
	Poa pratensis L.	W0N32	105	0.116408	15.96	171.4	38.7	3.1	0.31	0.552903	1.27	19.2	322.11				0.320802	0.160401	13.8992	14.9201	14.0319	14.8018
	Potentilla anserina L.	W0N32	18	0.0199557	3	184.5	22.2	3.1	0.22	0.838636	1.38	17.19	216.18				0.306226	0.153113	11.6804	12.6549	11.8041	12.5152
	Oxytropis ochrocephala Bunge	W0N32	12	0.0133038	2.48	94.8	23.4	2.9	0.2	0.474	1.29	18.71	307.67				2.11528	0.305314	13.7213	14.9497	9.74223	21.8042
	Taraxacum lugubre Dahlst.	W0N32	14	0.0155211	2.94	95.5	17.4	4.2	0.17	0.561765	1.32	18.96	302.22				1.85983	0.268444	13.7911	14.8799
	Gentiana futtereri Diels et Gilg	W0N32	8	0.00886918	2.24	95.2	17.1	3.7	0.2	0.476	1.28	18.73	251.6					0.403051	13.4484	15.2226			1.08466
			902		3.68463	74.5484	20.6306	1.63304	0.0558093	721.724	1.2981	18.4021	302.186				0.595234	0.297617	13.3931	15.2874	13.4769	14.7984
																	1.19756	0.598782	11.8071	15.6183	12.1348	14.7333
																	2.383	1.1915	10.6693	18.253	11.2582	16.458
	Kobresia humilis (C.A.Mey.ex Trautv)	W0N32	704	0.815759	2.96	44.1	20.2	1.4	0.01	4.41	1.3	18.21	300.07				1.56548	0.782742	14.084	19.066	15.313	18.6288
	Poa pratensis L.	W0N32	108	0.125145	17.3	183.8	53.1	3.7	0.44	0.417727	1.32	19.17	314.3				3.49305	1.74653	13.8366	24.9531	15.7342	23.6881
	Potentilla anserina L.	W0N32	17	0.0196987	5.42	105.2	21.4	3	0.19	0.553684	1.32	18.49	287.91				2.82293	1.41146	12.7006	21.6844	13.8153	20.1898
	Oxytropis ochrocephala Bunge	W0N32	10	0.0115875	2.3	121.1	19.1	2.9	0.2	0.6055	1.28	16.16	299.31				2.62729	1.31365	10.7401	19.1013	11.369	17.439
	Taraxacum lugubre Dahlst.	W0N32	17	0.0196987	7.76	106.4	18.3	2.8	0.24	0.443333	1.26	15.02	302.01				2.67013	1.33507	15.3081	23.8056	17.2463	22.0275
	Gentiana futtereri Diels et Gilg	W0N32	7	0.00811124	2.74	107.6	22.2	2.7	0.23	0.467826	1.42	14.64	315.12				5.10088	2.55044	9.92835	26.1616	11.7368	23.4412
			863		4.88816	65.4209	24.307	1.77486	0.0758749	500.342	1.30285	18.2201	301.763				2.17464	1.08732	14.7894	21.7101	15.7099	20.8137
																	2.34248	1.17124	14.7753	22.2301	16.5714	21.9135
																	2.31114	1.15557	15.3753	22.7304	16.6	21.8113
																	3.12218	0.450648	16.0938	17.907	11.2582	23.6881
	Kobresia humilis (C.A.Mey.ex Trautv)	W0N32	708	0.811927	2.9	46.8	22.4	1.2	0.01	4.68	1.3	18.3	301.91				2.67234	0.38572	16.2181	17.7826
	Poa pratensis L.	W0N32	114	0.130734	15.1	206.3	65.1	3.6	0.36	0.573056	1.3	19.88	300.35					0.617095	15.6421	18.3586			2.78432
	Potentilla anserina L.	W0N32	16	0.0183486	3.82	95.3	13.8	2.1	0.21	0.45381	1.34	18.23	314.12				55.6183	27.8092	160.397	337.4	170.516	293.854
	Oxytropis ochrocephala Bunge	W0N32	7	0.00802752	2.88	94.4	22.1	3	0.27	0.34963	1.35	17.46	309.35				36.1497	18.0748	144.455	259.5	149.05	230.185
	Taraxacum lugubre Dahlst.	W0N32	13	0.0149083	2.02	117.5	13.8	3.3	0.25	0.47	1.29	18.64	312.01				36.2828	18.1414	135.275	250.742	156.652	229.71
	Gentiana futtereri Diels et Gilg	W0N32	14	0.016055	2.14	90.9	22.7	2.7	0.2	0.4545	1.44	18.01	318.15				2.70502	1.35251	233.342	241.95	235.209	240.588
			872		4.48635	70.6861	27.6987	1.60011	0.0681422	510.037	1.30323	18.4989	302.401				42.1261	21.0631	185.636	319.7	196.861	296.982
																	39.3369	19.6685	165.969	291.157	199.096	285.27
																	27.9123	13.9561	191.258	280.087	197.089	263.153
																	34.6119	17.306	216.141	326.292	235.567	304.688
	Kobresia humilis (C.A.Mey.ex Trautv)	W0N32	680	0.764904	2.98	47.1	25.1	2.1	0.01	4.71	1.3	18.32	303.01				59.8114	29.9057	150.921	341.268	191.678	325.882
	Poa pratensis L.	W0N32	160	0.179978	12.7	208.7	67.2	3.8	0.34	0.613824	1.32	18.52	308.16				27.8741	13.937	232.168	320.875	244.298	311.02
	Potentilla anserina L.	W0N32	17	0.0191226	2.34	96.6	20.1	2.9	0.2	0.483	1.31	18.56	300.02				35.9814	17.9907	209.544	324.053	232.529	317.317
	Oxytropis ochrocephala Bunge	W0N32	8	0.00899888	1.04	103.7	20.4	2.4	0.19	0.545789	1.28	18.06	307.17				28.5562	14.2781	186.349	277.228	207.752	268.16
	Taraxacum lugubre Dahlst.	W0N32	14	0.015748	1.82	108.3	17.1	4.4	0.21	0.515714	1.21	18.21	322.18				41.5502	5.99726	228.84	252.969	149.05	325.882
	Gentiana futtereri Diels et Gilg	W0N32	10	0.0112486	2.06	89.3	13.3	3.6	0.1	0.893	1.37	18.04	301.15				38.1745	5.51002	229.73	252.079
			889		4.67107	79.0787	32.2804	2.47705	0.0788076	588.799	1.30298	18.3534	304.198					7.36999	224.683	257.126			287.477
																	0.642599	0.321299	2.40748	4.45252	2.48	3.86
																	0.312836	0.156418	2.96221	3.95779	3.2	3.9
																	0.710375	0.355188	1.79463	4.05537	2.3	3.88
	Kobresia humilis (C.A.Mey.ex Trautv)	W1N0	800	0.911162	2.8	59.2	18.1	2	0.01	5.92	1.27	17.53	306.7				4.76835	2.38418	6.47749	21.6525	9.1	18.46
	Poa pratensis L.	W1N0	34	0.0387244	13.66	211.2	64.3	4.1	0.3	0.704	1.31	20.09	300.8				2.4149	1.20745	11.0374	18.7226	11.84	17.3
	Potentilla anserina L.	W1N0	10	0.0113895	3.52	97.9	28.4	2.4	0.14	0.699286	1.3	20.59	300.87				2.78167	1.39084	11.5787	20.4313	12.92	18.92
	Oxytropis ochrocephala Bunge	W1N0	19	0.0216401	3.1	100.2	23.2	2.1	0.12	0.835	1.29	18.79	307.91				5.2251	2.61255	12.9907	29.6193	15.68	27.22
	Taraxacum lugubre Dahlst.	W1N0	8	0.00911162	2.28	109.2	21.7	4.2	0.16	0.6825	1.28	17.38	307.53				2.24091	1.12046	10.1692	17.3008	10.58	15.88
	Gentiana futtereri Diels et Gilg	W1N0	7	0.00797267	2.04	94.7	20.1	2.6	0.1	0.947	1.27	17.42	308.53				4.34285	2.17143	3.75455	17.5754	7.06	16.32
			878		3.22444	67.1527	20.1655	2.0746	0.0271754	815.486	1.27241	17.689	306.453				1.78754	0.89377	4.37062	10.0594	5.7	9.74
																	3.86224	1.93112	5.93931	18.2307	6.3	14.16
																	4.63158	2.31579	4.24512	18.9849	7.9	17.84
	Kobresia humilis (C.A.Mey.ex Trautv)	W1N0	800	0.920598	2.52	60.1	20.4	2.1	0.01	6.01	1.29	17.44	305.8				6.21973	0.89774	9.14273	12.7548	2.3	27.22
	Poa pratensis L.	W1N0	32	0.0368239	15.48	203.6	65.4	3.4	0.24	0.848333	1.3	18.06	300.3				3.26687	0.471533	9.99244	11.9051
	Potentilla anserina L.	W1N0	13	0.0149597	5.44	97.2	21.2	3.3	0.12	0.81	1.31	18.06	300.15					1.64799	7.32154	14.576			29.9225
	Oxytropis ochrocephala Bunge	W1N0	6	0.00690449	2.88	86.3	28.4	3.1	0.13	0.663846	1.34	17.81	307.23				101.964	50.9818	36.6531	361.147	108.9	299.2
	Taraxacum lugubre Dahlst.	W1N0	13	0.0149597	4.08	110.1	21.2	3	0.15	0.734	1.26	20.13	298.22				48.5402	24.2701	76.8117	231.288	119.6	225.9
	Gentiana futtereri Diels et Gilg	W1N0	5	0.00575374	2.96	87.1	24.4	2	0.17	0.512353	1.29	20.48	309.51				44.0017	22.0009	109.233	249.267	151.1	244.8
			869		3.06928	67.0235	22.1593	2.18562	0.0239586	795.383	1.29056	17.5324	305.431				68.8496	34.4248	74.82	293.93	102.1	270.2
																	73.9785	36.9892	86.9337	322.366	114.1	295.2
																	54.6171	27.3086	92.967	266.783	126.7	233.1
																	61.802	30.901	106.709	303.391	145.6	264.5
	Kobresia humilis (C.A.Mey.ex Trautv)	W1N0	750	0.888626	2.28	57.2	20.3	1.9	0.01	5.72	1.3	18.61	300.04				54.5846	27.2923	143.394	317.106	177.1	283.4
	Poa pratensis L.	W1N0	40	0.0473934	13.82	206.1	67.5	3.6	0.29	0.71069	1.3	18.06	301.21				61.3022	30.6511	62.8796	257.97	102.4	228.1
	Potentilla anserina L.	W1N0	13	0.0154028	5.02	98.5	20.9	2.8	0.2	0.4925	1.3	17.63	300.44				48.5402	24.2701	128.512	282.988	133.9	240.2
	Oxytropis ochrocephala Bunge	W1N0	14	0.0165877	2.46	82.1	24.1	3	0.16	0.513125	1.23	17.02	304.15				48.5402	24.2701	153.712	308.188	159.1	265.4
	Taraxacum lugubre Dahlst.	W1N0	20	0.0236967	4.12	110.3	20.2	3.2	0.15	0.735333	1.24	17.59	294.25				52.6714	26.3357	122.363	289.987	171.7	284.3
	Gentiana futtereri Diels et Gilg	W1N0	7	0.00829384	2.26	87.4	24.3	2.6	0.2	0.437	1.27	16.42	281.53				58.9938	8.51502	177.845	212.105	102.1	299.2
			844		2.91555	66.8148	22.0762	2.04929	0.0335782	212.22	1.29717	18.5001	299.879				61.8658	8.92956	176.865	213.085
																		8.929555197a	175.32118152a	214.62881848a			-370.772
																	2.65879	1.3294	19.3443	27.8057	20.3	26.8
	Kobresia humilis (C.A.Mey.ex Trautv)	W1N0	720	0.866426	2.94	71.3	21.1	1.5	0.01	7.13	1.3	18.5	306.01				3.46254	1.73127	15.7153	26.7347	19.2	26.4
	Poa pratensis L.	W1N0	70	0.0842359	17.36	198.5	69.6	3.8	0.28	0.708929	1.3	19.81	303.13				4.11613	2.05806	16.8253	29.9247	19.1	28.1
	Potentilla anserina L.	W1N0	10	0.0120337	4.42	88.3	21.4	2.7	0.2	0.4415	1.3	18.73	300.22				20.0344	10.0172	15.0708	78.8292	21.1	68.4
	Oxytropis ochrocephala Bunge	W1N0	14	0.0168472	5.82	81.2	24.3	2.1	0.23	0.353043	1.3	18.01	302.18				29.3329	14.6664	3.47487	96.8251	20.9	87.9
	Taraxacum lugubre Dahlst.	W1N0	9	0.0108303	5.72	100.2	22.5	2.8	0.2	0.501	1.3	17.24	280.36				21.2317	10.6159	31.0156	98.5844	33.5	80.5
	Gentiana futtereri Diels et Gilg	W1N0	8	0.00962696	7.82	80.4	23.8	2.5	0.17	0.472941	1.28	18.44	262.44				19.2302	9.61512	31.6754	92.8746	46.5	90
			831		4.2981	82.7868	25.2841	1.742	0.0423345	804.968	1.29981	18.5906	304.936				8.3658	4.1829	62.4881	89.1119	66.1	85.5
																	10.4005	5.20024	36.0005	69.0995	38.1	61.5
																	13.928	6.96401	23.6874	68.0126	33.1	58.2
																	17.9676	8.98378	30.0096	87.1904	34.1	77.1
	Kobresia humilis (C.A.Mey.ex Trautv)	W1N16	751	0.88457	2.58	68.5	26.4	1.6	0.01	6.85	1.3	18.44	302.11				17.2385	8.61926	44.1697	99.0303	56.6	89.6
	Poa pratensis L.	W1N16	40	0.0471143	19.58	201.2	70.4	3.1	0.29	0.693793	1.3	17.24	300.05				22.9266	3.30916	43.072	56.3863	19.1	90
	Potentilla anserina L.	W1N16	15	0.0176678	3.44	169.1	22.3	2.6	0.19	0.89	1.2	18.05	301.27				16.1	2.32384	45.0162	54.4421
	Oxytropis ochrocephala Bunge	W1N16	14	0.01649	3.28	95.2	27.3	3.3	0.22	0.432727	1.26	17.73	308.04					5.39586	37.853	61.6054			284.581
	Taraxacum lugubre Dahlst.	W1N16	14	0.01649	5.18	124.4	23.5	2.9	0.2	0.622	1.22	18.79	313.2				0.826136	0.413068	1.76043	4.38957	2.1	3.9
	Gentiana futtereri Diels et Gilg	W1N16	15	0.0176678	7.44	97.1	21.4	2.5	0.19	0.511053	1.28	19.24	304.12				0.369685	0.184842	1.76175	2.93825	1.9	2.7
			849		3.53642	78.3968	28.2793	1.75371	0.0361484	927.511	1.2959	18.3848	302.314				0.759386	0.379693	1.94165	4.35835	2.4	4.2
																	0.464579	0.232289	2.33575	3.81425	2.6	3.7
																	1.45459	0.727295	2.21042	6.83958	3.3	6.6
	Kobresia humilis (C.A.Mey.ex Trautv)	W1N16	695	0.790671	2.64	58.8	22.4	1.6	0.01	5.88	1.3	18.09	305.04				0.590903	0.295452	1.73474	3.61526	2.1	3.4
	Poa pratensis L.	W1N16	127	0.144482	19.06	201.4	79.4	3.2	0.3	0.671333	1.27	18.22	302.06				0.890693	0.445346	1.68271	4.51729	2.1	3.9
	Potentilla anserina L.	W1N16	16	0.0182025	3.26	146.2	21.4	2.6	0.2	0.731	1.2	17.82	307.22				1.43149	0.715746	1.99718	6.55282	3.3	6.4
	Oxytropis ochrocephala Bunge	W1N16	14	0.0159272	4.03	91.4	29.4	2.4	0.21	0.435238	1.23	18.6	307.87				0.763217	0.381608	2.01055	4.43945	2.3	4.1
	Taraxacum lugubre Dahlst.	W1N16	21	0.0238908	5.44	103.4	21.4	2.1	0.22	0.47	1.27	17.11	301.01				0.725718	0.362859	1.74522	4.05478	2.1	3.8
	Gentiana futtereri Diels et Gilg	W1N16	6	0.00682594	6.11	96.2	20.6	2.5	0.17	0.565882	1.24	18.64	309.22				0.962635	0.481318	1.76823	4.83177	2.3	4.5
			879		5.13641	82.8341	30.6926	1.8802	0.064653	730.639	1.2916	18.0923	304.626				0.565685	0.282843	2.59987	4.40013	3.1	4.3
																	0.969893	0.139992	2.98087	3.54413	1.9	6.6
																	0.879157	0.126895	3.00514	3.51986
	Kobresia humilis (C.A.Mey.ex Trautv)	W1N16	690	0.825359	3.12	31.2	30.1	2	0.02	1.56	1.3	18.01	306.01					0.176173	2.87475	3.65025			0.179214
	Poa pratensis L.	W1N16	78	0.0933014	22.4	245.3	83.4	3.6	0.35	0.700857	1.2	20.23	307.53				0.0806226	0.0403113	0.166711	0.423289	0.2	0.38
	Potentilla anserina L.	W1N16	16	0.0191388	3.11	120.6	24.2	2.5	0.21	0.574286	1.28	18.86	311.04				0.0619139	0.030957	0.246481	0.443519	0.26	0.4
	Oxytropis ochrocephala Bunge	W1N16	9	0.0107656	3.3	87.2	20.3	2.1	0.27	0.322963	1.3	19.53	306.47				0.0748331	0.0374166	0.180924	0.419076	0.22	0.4
	Taraxacum lugubre Dahlst.	W1N16	27	0.0322967	4.36	94.3	24.2	2.3	0.2	0.4715	1.3	18.56	311.13				0.109962	0.0549811	0.132526	0.482474	0.18	0.43
	Gentiana futtereri Diels et Gilg	W1N16	16	0.0191388	5.7	105.3	27.2	2.2	0.2	0.5265	1.26	17.14	300.12				0.0369685	0.0184842	0.266175	0.383825	0.28	0.37
			836		5.01002	56.9458	34.6085	2.17344	0.0663756	417.916	1.28952	18.2509	306.306				0.0660808	0.0330404	0.209851	0.420149	0.24	0.38
																	0.0725718	0.0362859	0.234522	0.465478	0.26	0.43
																	0.04272	0.02136	0.174523	0.310477	0.19	0.29
	Kobresia humilis (C.A.Mey.ex Trautv)	W1N16	660	0.775558	3.22	57.6	27.4	2.2	0.02	2.88	1.3	18.19	300.06				0.103078	0.0515388	0.15348	0.48152	0.23	0.43
	Poa pratensis L.	W1N16	123	0.144536	24.5	268.3	76.1	3.4	0.32	0.838438	1.23	20.18	301.23				0.0496655	0.0248328	0.190971	0.349029	0.21	0.33
	Potentilla anserina L.	W1N16	11	0.012926	3.1	101.5	26.5	2.5	0.2	0.5075	1.22	20.15	316.15				0.0718795	0.0359398	0.130624	0.359376	0.18	0.34
	Oxytropis ochrocephala Bunge	W1N16	22	0.0258519	2.24	84.1	27.5	2.8	0.3	0.280333	1.25	19.44	308.32				0.0457347	0.0228674	0.199726	0.345274	0.22	0.33
	Taraxacum lugubre Dahlst.	W1N16	22	0.0258519	3.36	105.1	29.3	2.2	0.3	0.350333	1.3	20.3	307.21				0.071239	0.0102825	0.278064	0.319436	0.18	0.43
	Gentiana futtereri Diels et Gilg	W1N16	13	0.0152761	5.66	81.3	28.2	2.4	0.22	0.369545	1.3	20.48	304.22				0.0714143	0.0103078	0.277845	0.319655
			851		6.30973	90.8962	34.4912	2.39589	0.0832197	532.792	1.28756	18.6248	300.899					.010307764a	.27606276a	.32143724a			-2.6705e-05
																	0.186031	0.0930156	0.348728	0.940762	0.418846	0.806765
																	0.162456	0.0812279	0.200583	0.71759	0.299	0.664412
	Kobresia humilis (C.A.Mey.ex Trautv)	W1N32	733	0.834852	3.76	44.1	30.2	2.3	0.01	4.41	1.3	19.04	303.3				0.192813	0.0964064	0.3165	0.930117	0.3935	0.816
	Poa pratensis L.	W1N32	71	0.0808656	33.2	390.8	78.9	3.9	0.33	1.18424	1.27	20.2	303.38				0.541909	0.270955	-0.136773	1.58782	0.283611	1.50111
	Potentilla anserina L.	W1N32	21	0.023918	8.7	92.3	31.3	2.5	0.2	0.4615	1.27	21.69	312.58				0.244161	0.12208	0.248866	1.02589	0.345758	0.9225
	Oxytropis ochrocephala Bunge	W1N32	14	0.0159453	7.7	100.4	34.1	2.9	0.24	0.418333	1.3	19.74	319.14				0.300115	0.150057	0.13979	1.09489	0.351944	0.918333
	Taraxacum lugubre Dahlst.	W1N32	26	0.0296128	15.34	116.5	21.3	2.3	0.21	0.554762	1.37	22.91	309.05				0.105737	0.0528684	0.414634	0.751136	0.441212	0.696053
	Gentiana futtereri Diels et Gilg	W1N32	13	0.0148064	9.52	123.7	28.2	2.4	0.17	0.727647	1.27	20.12	311.16				0.351489	0.175745	0.421949	1.54054	0.729615	1.49158
			878		6.74986	77.5092	33.9335	2.44522	0.0523804	896.52	1.29849	19.3389	304.068				0.309228	0.154614	0.06312	1.04722	0.267674	0.991739
																	0.303517	0.151759	0.320431	1.28636	0.405758	1.14381
																	0.254752	0.127376	0.571682	1.38242	0.725	1.327
	Kobresia humilis (C.A.Mey.ex Trautv)	W1N32	722	0.783931	3.55	50.4	26.1	2.4	0.01	5.04	1.3	19.66	308.03				0.235015	0.117508	0.39962	1.14754	0.539697	1.09346
	Poa pratensis L.	W1N32	127	0.137894	27.14	213.2	94.3	4.9	0.44	0.484545	1.15	20.07	303.34				0.295079	0.0425911	0.612711	0.784075	0.267674	1.50111
	Potentilla anserina L.	W1N32	17	0.0184582	10	217.3	48.2	4.5	0.19	1.14368	1.27	20.23	302.27				0.286375	0.0413346	0.614562	0.782223
	Oxytropis ochrocephala Bunge	W1N32	32	0.0347448	7.99	96.4	30.2	2.1	0.3	0.321333	1.3	18.44	317.13					0.0464661	0.596122	0.800664			0.00540653
	Taraxacum lugubre Dahlst.	W1N32	18	0.019544	13.52	117.2	48.5	3.4	0.28	0.418571	1.29	21.45	304.46				0.106771	0.0533854	1.1701	1.5099	1.18	1.4
	Gentiana futtereri Diels et Gilg	W1N32	5	0.00542888	9.56	126.4	25.2	3.4	0.19	0.665263	1.23	20.25	311.15				0.0464579	0.0232289	1.27358	1.42142	1.3	1.41
			921		7.30371	79.2461	36.4876	2.79805	0.0889468	769.966	1.27819	19.7229	307.54				0.15384	0.0769199	1.06521	1.55479	1.12	1.49
																	0.289943	0.144971	1.03864	1.96136	1.23	1.89
																	0.180624	0.090312	1.25009	1.82491	1.27	1.66
	Kobresia humilis (C.A.Mey.ex Trautv)	W1N32	720	0.792079	3.14	66.8	20.3	1.6	0.01	6.68	1.3	18.01	310.21				0.221359	0.11068	1.02777	1.73223	1.19	1.7
	Poa pratensis L.	W1N32	134	0.147415	26.92	235.7	94.4	3.6	0.45	0.523778	1.29	20.91	302.45				0.167929	0.0839643	1.35279	1.88721	1.4	1.77
	Potentilla anserina L.	W1N32	11	0.0121012	9.74	193.9	54.5	2.4	0.22	0.881364	1.3	21.66	307.23				0.155456	0.0777282	1.24763	1.74237	1.33	1.7
	Oxytropis ochrocephala Bunge	W1N32	21	0.0231023	8.92	89.5	41.5	2.3	0.28	0.319643	1.31	18.41	311.06				0.125698	0.062849	1.41999	1.82001	1.46	1.73
	Taraxacum lugubre Dahlst.	W1N32	11	0.0121012	15.9	110.7	54.5	2.5	0.25	0.4428	1.22	18.22	292.12				0.113835	0.0569173	1.25636	1.61864	1.32	1.54
	Gentiana futtereri Diels et Gilg	W1N32	12	0.0132013	7.74	104.7	42.1	2.3	0.2	0.5235	1.3	20.32	302.3				0.143149	0.0715746	1.20472	1.66028	1.24	1.56
			909		7.07406	94.7924	32.8287	1.94081	0.0890539	873.011	1.29779	18.5239	308.726				0.190679	0.0953393	1.13409	1.74091	1.23	1.69
																	0.178194	0.0257201	1.40305	1.50653	1.12	1.89
																	0.168546	0.0243275	1.40545	1.50413
	Kobresia humilis (C.A.Mey.ex Trautv)	W1N32	685	0.758583	3.4	53.2	30.1	1.7	0.01	5.32	1.3	19.21	308.23					0.0298266	1.38914	1.52044			0.00357361
	Poa pratensis L.	W1N32	154	0.170543	23.08	258.1	92.5	3.4	0.26	0.992692	1.3	20.22	303.59				0.945093	0.472546	18.4561	21.4639	19.17	21.21
	Potentilla anserina L.	W1N32	10	0.0110742	8.74	164.2	55.3	3	0.2	0.821	1.31	20.14	302.23				0.66878	0.33439	17.7558	19.8842	17.84	19.32
	Oxytropis ochrocephala Bunge	W1N32	23	0.0254707	8.92	109.2	39.2	2.4	0.25	0.4368	1.32	19.34	309.47				0.803508	0.401754	16.7189	19.2761	17.16	18.71
	Taraxacum lugubre Dahlst.	W1N32	16	0.0177187	13.2	99.5	34.5	2.6	0.2	0.4975	1.3	29.22	311.36				0.432618	0.216309	17.4691	18.8459	17.81	18.79
	Gentiana futtereri Diels et Gilg	W1N32	15	0.0166113	8.94	100.2	42.1	1.9	0.15	0.668	1.27	28.25	321.43				0.902995	0.451498	17.6431	20.5169	17.73	19.62
			903		7.22168	92.4009	41.53	2.04142	0.0665449	838.179	1.30012	19.7234	307.679				1.57403	0.787013	15.8279	20.8371	16.11	19.74
																	0.0966092	0.0483046	19.0263	19.3337	19.1	19.32
																	0.774484	0.387242	19.4351	21.8999	20.15	21.82
	Kobresia humilis (C.A.Mey.ex Trautv)	W2N0	803	0.9094	3.42	52.4	32.1	1.9	0.01	5.24	1.29	19.73	308.8				1.37265	0.686323	19.5183	23.8867	20.08	23.28
	Poa pratensis L.	W2N0	50	0.0566251	38.06	200.4	60.5	3.4	0.37	0.541622	1.3	19.02	306.97				0.295579	0.147789	17.1747	18.1153	17.31	18.02
	Potentilla anserina L.	W2N0	7	0.00792752	16.3	154.5	59.7	2.3	0.25	0.618	1.23	21.45	301.61				0.202546	0.101273	20.4452	21.0898	20.58	21.03
	Oxytropis ochrocephala Bunge	W2N0	12	0.01359	10.2	102.1	30	2.6	0.23	0.443913	1.27	19.32	309.5				0.247521	0.123761	23.8561	24.6439	24.04	24.57
	Taraxacum lugubre Dahlst.	W2N0	5	0.00566251	10.44	120.1	29.7	2.7	0.2	0.6005	1.24	20.1	322.1				1.97356	0.284859	19.1403	20.2864	16.11	24.57
	Gentiana futtereri Diels et Gilg	W2N0	6	0.00679502	8.75	83.2	20.4	2.3	0.21	0.39619	1.37	21.18	317.62				0.824074	0.118945	19.4721	19.9546
			883		5.65171	62.858	33.8053	2.00487	0.0377123	629.005	1.29008	19.7098	308.784					0.548094	18.507	20.9197			3.43511
																	23	11.5	258.884	332.081	261.3	310.96
																	56.4504	28.2252	167.24	346.89	205.81	310.35
	Kobresia humilis (C.A.Mey.ex Trautv)	W2N0	690	0.798611	3.16	59.8	27.2	1.1	0.01	5.98	1.3	19.5	307.39				1.62801	0.814006	306.522	311.703	307.67	311.31
	Poa pratensis L.	W2N0	122	0.141204	39.42	203.1	93.4	3.9	0.37	0.548919	1.25	18.77	311.55				2.81444	1.40722	301.069	310.026	302.18	307.91
	Potentilla anserina L.	W2N0	6	0.00694444	18.22	175.8	82.2	3.2	0.22	0.799091	1.4	20.52	302.13				50.3701	25.1851	252.625	412.925	306.47	408.32
	Oxytropis ochrocephala Bunge	W2N0	28	0.0324074	8.44	101.9	46.5	3.1	0.13	0.783846	1.28	19.14	315.52				4.53589	2.26795	307.132	321.568	309.47	319.14
	Taraxacum lugubre Dahlst.	W2N0	12	0.0138889	9.57	99.1	32.2	2.8	0.19	0.521579	1.19	20.44	300.12				7.88688	3.94344	309.09	334.19	311.25	329.5
	Gentiana futtereri Diels et Gilg	W2N0	6	0.00694444	8.97	95.5	40.9	2.2	0.18	0.530556	1.27	20.04	311.66				13.6834	6.84171	297.632	341.178	303.35	333.58
			864		8.68512	82.9981	37.7197	1.60602	0.0698611	791.8	1.29125	19.4091	308.133				3.1337	1.56685	305.591	315.564	307.37	314.77
																	8.71609	4.35805	321.163	348.902	322.14	340.63
																	1.09075	0.545374	329.964	333.436	330.07	332.31
	Kobresia humilis (C.A.Mey.ex Trautv)	W2N0	680	0.777143	2.32	52.3	20.2	1.2	0.01	5.23	1.3	19.21	305.15				45.8969	22.9484	282.478	428.542	328.2	424.04
	Poa pratensis L.	W2N0	122	0.139429	34.66	225.5	96.3	4.1	0.31	0.727419	1.28	18.95	310.07				33.4176	4.82341	305.98	325.387	205.81	424.04
	Potentilla anserina L.	W2N0	16	0.0182857	18.68	185.1	74.8	2.2	0.24	0.77125	1.28	17.1	301.11				26.9674	3.89241	307.789	323.577
	Oxytropis ochrocephala Bunge	W2N0	16	0.0182857	10.22	108.2	53.1	3.9	0.26	0.416154	1.2	18.16	320.2					7.05846	300.148	331.219			416.052
	Taraxacum lugubre Dahlst.	W2N0	25	0.0285714	11.48	102.2	74.8	2.9	0.2	0.511	1.34	20.02	305.2				1.12263	0.561313	13.0259	16.5986	13.5459	16.2212
	Gentiana futtereri Diels et Gilg	W2N0	16	0.0182857	8.16	97.9	31.5	3.2	0.2	0.4895	1.25	18.61	320.22				2.74253	1.37127	9.26091	17.9889	11.0089	16.36
			875		7.64123	82.1591	34.1771	1.75714	0.0695086	725.495	1.29525	19.1281	306.314				0.856101	0.42805	15.8417	18.5662	16.4441	18.1416
																	0.368867	0.184434	16.2467	17.4206	16.3869	17.2841
																	2.5044	1.2522	13.4611	21.4312	15.6916	21.0041
	Kobresia humilis (C.A.Mey.ex Trautv)	W2N0	682	0.776765	2.32	60.2	21.3	1.4	0.01	6.02	1.26	19.5	306.05				1.47871	0.739354	14.8882	19.5941	16.1672	19.3457
	Poa pratensis L.	W2N0	144	0.164009	38.6	247.9	82.1	3.4	0.4	0.61975	1.38	18.19	311.94				0.348887	0.174443	16.2135	17.3238	16.2958	17.0549
	Potentilla anserina L.	W2N0	15	0.0170843	19.02	104.4	67.2	3	0.26	0.401538	1.24	20.11	306.31				0.631341	0.315671	14.4566	16.4658	15.0073	16.368
	Oxytropis ochrocephala Bunge	W2N0	8	0.00911162	13.22	94.4	50.5	2.1	0.2	0.472	1.23	19.1	311.25				0.906082	0.453041	12.9113	15.7949	13.2878	15.4796
	Taraxacum lugubre Dahlst.	W2N0	12	0.0136674	16.8	102.2	67.2	3.1	0.21	0.486667	1.13	20.33	302.24				0.77161	0.385805	17.7687	20.2243	17.8768	19.6447
	Gentiana futtereri Diels et Gilg	W2N0	17	0.0193622	8.08	90.1	42.1	2.2	0.17	0.53	1.21	21.27	301.22				0.176565	0.0882825	15.6924	16.2543	15.7922	16.1472
			878		8.96431	93.2042	33.3521	1.80046	0.0857973	700.008	1.27632	19.3375	306.922				1.86783	0.933915	11.6867	17.631	13.4786	17.4359
																	1.95082	0.281577	15.548	16.6809	11.0089	21.0041
																	1.40137	0.20227	15.7042	16.5247
	Kobresia humilis (C.A.Mey.ex Trautv)	W2N16	688	0.778281	3.58	68.5	32.4	1.5	0.01	6.85	1.3	19.19	302.38					0.452624	15.1182	17.1107			1.96746
	Poa pratensis L.	W2N16	120	0.135747	38.46	270.4	75.1	3.6	0.31	0.872258	1.35	20	311.53				1.57219	0.786095	12.479	17.4824	13.6929	17.0932
	Potentilla anserina L.	W2N16	16	0.0180995	17.54	197.7	67.2	3.2	0.22	0.898636	1.39	20.01	302.11				0.952054	0.476027	12.4762	15.506	12.6525	14.8615
	Oxytropis ochrocephala Bunge	W2N16	28	0.0316742	9.77	70.8	35.4	3	0.2	0.354	1.31	20.38	311.58				1.31748	0.658739	11.7511	15.9439	12.557	15.3214
	Taraxacum lugubre Dahlst.	W2N16	26	0.0294118	13.44	103.2	55	2.1	0.22	0.469091	1.36	20.11	308.18				2.07257	1.03628	9.10144	15.6973	9.9418	14.6504
	Gentiana futtereri Diels et Gilg	W2N16	6	0.00678733	7.26	102.6	42.7	1.9	0.2	0.513	1.35	20.2	309.73				1.95171	0.975853	9.47131	15.6825	10.6807	15.3071
			884		9.07855	99.5706	39.6559	1.88371	0.068009	408.072	1.31084	19.3864	304.129				2.50791	1.25396	9.54867	17.53	10.8471	16.5882
																	1.28284	0.64142	9.89755	13.9801	10.9153	13.6857
																	1.0335	0.516748	12.2563	15.5453	12.8353	15.2782
	Kobresia humilis (C.A.Mey.ex Trautv)	W2N16	712	0.796421	3.04	68.4	30.5	1.7	0.01	6.84	1.25	19.07	302.2				1.31283	0.656417	11.365	15.543	12.2601	15.2329
	Poa pratensis L.	W2N16	106	0.118568	37.14	290.8	77.1	3.3	0.33	0.881212	1.34	20.02	301.61				0.996502	0.498251	10.7472	13.9185	11.2403	13.4015
	Potentilla anserina L.	W2N16	6	0.00671141	14.64	157.8	82.6	3.3	0.23	0.686087	1.32	20.31	312.42				1.66973	0.834864	11.965	17.2788	13.1923	16.9597
	Oxytropis ochrocephala Bunge	W2N16	28	0.0313199	7.58	77.1	42.5	3.4	0.2	0.3855	1.3	21.82	307.46				2.15507	1.07754	13.6534	20.5118	14.3905	19.5691
	Taraxacum lugubre Dahlst.	W2N16	26	0.0290828	15.22	104.7	52.6	3.2	0.3	0.349	1.27	20.31	300.17				1.98636	0.286707	13.1454	14.2989	9.9418	19.5691
	Gentiana futtereri Diels et Gilg	W2N16	16	0.0178971	9.24	115.3	53.4	2.1	0.17	0.678235	1.3	22.17	310.38				1.64243	0.237064	13.2414	14.2029
			894		7.76841	97.5371	37.8034	2.00447	0.0666667	976.84	1.26418	19.3686	302.451					0.409019	12.8219	14.6224			1.33316
																	28.2468	14.1234	176.943	266.836	187.986	257.127
																	45.6648	22.8324	118.867	264.192	145.965	231.754
	Kobresia humilis (C.A.Mey.ex Trautv)	W2N16	702	0.780868	2.88	72.1	22.1	1.4	0.01	7.21	1.3	19.7	300.06				29.8537	14.9268	191.074	286.082	206.49	277.955
	Poa pratensis L.	W2N16	117	0.130145	37.32	215.3	77.9	3.6	0.42	0.512619	1.32	19.12	307.34				36.2943	18.1472	151.169	266.674	162.915	247.374
	Potentilla anserina L.	W2N16	17	0.0189099	17	160.2	45.1	2.2	0.3	0.534	1.31	20.32	302.15				66.2447	33.1223	116.826	327.646	185.807	321.512
	Oxytropis ochrocephala Bunge	W2N16	26	0.028921	10.43	103.5	59.4	3	0.19	0.544737	1.33	20.32	303.23				33.7442	16.8721	178.077	285.466	186.547	268.185
	Taraxacum lugubre Dahlst.	W2N16	27	0.0300334	18.22	112.2	55.1	2.2	0.23	0.487826	1.33	20.11	302.1				22.0559	11.028	165.123	235.315	179.913	228.779
	Gentiana futtereri Diels et Gilg	W2N16	10	0.0111235	9.8	107	43.4	2.2	0.2	0.535	1.32	20.21	310.38				18.0297	9.01485	186.238	243.616	192.624	235.511
			899		8.38523	94.9033	32.1038	1.78065	0.0827697	305.813	1.30478	19.6722	301.315				17.3739	8.68694	165.078	220.369	177.671	215.596
																	22.3497	11.1749	198.796	269.922	210.549	258.053
																	24.9671	12.4835	193.692	273.149	213.019	267.831
	Kobresia humilis (C.A.Mey.ex Trautv)	W2N16	700	0.778643	3.04	76.9	30.1	2	0.01	7.69	1.3	20.27	300.23				20.4335	10.2167	215.583	280.611	227.917	275.309
	Poa pratensis L.	W2N16	126	0.140156	37.14	337.7	60.7	3.5	0.39	0.865897	1.26	21.42	301.13				34.1667	4.93154	209.968	229.81	145.965	321.512
	Potentilla anserina L.	W2N16	14	0.0155729	14.22	149.6	37.6	3.1	0.24	0.623333	1.3	20.11	302.06				33.2572	4.80026	210.154	229.625
	Oxytropis ochrocephala Bunge	W2N16	29	0.0322581	8.32	109.7	45.5	3	0.26	0.421923	1.3	20.15	303.35					5.33868	208.139	231.64			65.5085
	Taraxacum lugubre Dahlst.	W2N16	23	0.025584	17.55	124.5	37.6	2.3	0.3	0.415	1.3	21.31	302.12				2.11206	1.05603	-0.60076	6.12076	1.28	5.76
	Gentiana futtereri Diels et Gilg	W2N16	7	0.00778643	9.55	99.8	34.2	3.1	0.19	0.525263	1.26	20.06	308.44				0.463717	0.231858	1.35712	2.83288	1.74	2.76
			899		8.58565	117.039	35.2261	2.27586	0.0837264	1127.4	1.29408	20.4498	300.598				0.391408	0.195704	1.58718	2.83282	1.92	2.76
																	1.03144	0.51572	2.80875	6.09125	3.28	5.72
																	3.54703	1.77352	2.72088	14.0091	3.26	11.48
																	5.10572	2.55286	5.14066	21.3893	8.9	19.52
	Kobresia humilis (C.A.Mey.ex Trautv)	W2N32	660	0.742407	3.84	59.3	22.2	2.1	0.01	5.93	1.3	20.47	300.08				2.74248	1.37124	6.6861	15.4139	8.26	14.66
	Poa pratensis L.	W2N32	174	0.195726	34.22	260.2	83.7	3.6	0.38	0.684737	1.35	20.64	303.99				2.40932	1.20466	1.98624	9.65376	4.34	9.38
	Potentilla anserina L.	W2N32	22	0.0247469	16.3	199.9	45.3	2.2	0.19	1.05211	1.22	20.91	302.4				0.684957	0.342479	7.04508	9.22492	7.76	9.16
	Oxytropis ochrocephala Bunge	W2N32	6	0.00674916	9.46	106.1	32.1	3	0.3	0.353667	1.36	22.24	314.77				0.4389	0.21945	4.87661	6.27339	5.06	5.94
	Taraxacum lugubre Dahlst.	W2N32	11	0.0123735	17.76	107.5	45.3	3	0.26	0.413462	1.29	20.31	308.22				0.80604	0.40302	5.46241	8.02759	5.7	7.38
	Gentiana futtereri Diels et Gilg	W2N32	16	0.0179978	9.86	102.1	44.8	2.1	0.19	0.537368	1.22	22.85	309.29				5.93731	2.96865	-0.237578	18.6576	4.4	17.88
			889		10.413	103.783	35.5682	2.41327	0.0951631	876.97	1.30665	20.567	301.268				4.20666	0.60718	5.41851	7.86149	1.28	19.52
																	2.80523	0.4049	5.81882	7.46118
																		1.01915	4.39686	8.88314			10.4967
	Kobresia humilis (C.A.Mey.ex Trautv)	W2N32	702	0.792325	3.26	62.9	27.1	2.1	0.01	6.29	1.3	20.43	303.56				2.87562	1.43781	95.8993	105.051	97.1	103.5
	Poa pratensis L.	W2N32	141	0.159142	37.3	382.6	96.6	5.3	0.36	1.06278	1.34	20.12	311.4				10.6286	5.31429	82.9876	116.812	88.5	112.8
	Potentilla anserina L.	W2N32	10	0.0112867	16.68	240.3	52.9	2.1	0.2	1.2015	1.31	20.07	307.77				21.0066	10.5033	75.9489	142.801	86.4	137.3
	Oxytropis ochrocephala Bunge	W2N32	16	0.0180587	9.06	102.4	58.5	3	0.23	0.445217	1.3	20.08	310.83				9.54267	4.77133	108.19	138.56	110.1	131.3
	Taraxacum lugubre Dahlst.	W2N32	11	0.0124153	15.22	108.4	42.9	3	0.24	0.451667	1.32	20.31	310.22				12.3856	6.19279	79.3668	118.783	84.7	112.8
	Gentiana futtereri Diels et Gilg	W2N32	6	0.00677201	9.32	105.5	45.3	2.9	0.19	0.555263	1.25	20.11	305.15				10.361	5.18049	96.3634	129.337	97.4	119.2
			886		9.12293	117.347	39.338	2.6421	0.0758916	407.258	1.30639	20.3666	305.08				12.158	6.07898	91.729	130.421	99.1	122.9
																	9.85985	4.92993	101.461	132.839	104.7	125.6
																	10.9247	5.46237	96.4663	131.234	107.5	130.2
																	17.3221	8.66106	84.9616	140.088	93.9	132.2
	Kobresia humilis (C.A.Mey.ex Trautv)	W2N32	701	0.77033	5.82	65.3	42.3	2.7	0.01	6.53	1.3	20.19	308.08				18.8851	9.44255	90.9496	151.05	96.6	137.5
	Poa pratensis L.	W2N32	165	0.181319	23.58	305.1	99.5	5.7	0.37	0.824595	1.27	22.4	319.73				9.82208	4.91104	116.671	147.929	119.3	141.2
	Potentilla anserina L.	W2N32	15	0.0164835	19.86	150.5	35.5	3.2	0.31	0.485484	1.33	20.11	311.51				14.9459	2.15725	108.406	117.086	84.7	141.2
	Oxytropis ochrocephala Bunge	W2N32	11	0.0120879	10.32	108.1	38.1	2.3	0.23	0.47	1.23	21.21	307.37				13.0124	1.87818	108.937	116.555
	Taraxacum lugubre Dahlst.	W2N32	11	0.0120879	17.86	109.3	65.5	3	0.2	0.5465	1.34	20.31	308.42					2.88778	106.39	119.102			57.7405
	Gentiana futtereri Diels et Gilg	W2N32	7	0.00769231	9.04	106.9	55.9	2.7	0.23	0.464783	1.37	22.1	320.45				5.17236	2.58618	6.66962	23.1304	10.2	21.1
			910		9.49635	111.554	52.8936	3.25099	0.0868681	911.283	1.29523	20.6179	310.34				1.02754	0.513769	12.79	16.06	13.1	15.6
																	3.25205	1.62603	8.80026	19.1497	11.3	18.6
																	6.69645	3.34823	17.9194	39.2306	22.4	36.8
	Kobresia humilis (C.A.Mey.ex Trautv)	W2N32	721	0.801111	3.1	74.1	33.2	1.6	0.01	7.41	1.27	20.31	314.15				7.11688	3.55844	9.42545	32.0745	10.6	26.8
	Poa pratensis L.	W2N32	127	0.141111	38.04	297.5	142.4	4.8	0.38	0.782895	1.47	21.23	311.43				16.2147	8.10735	12.1488	63.7512	21.3	54.5
	Potentilla anserina L.	W2N32	11	0.0122222	18.08	161.8	38.8	2.5	0.22	0.735455	1.22	22.12	313.15				21.0952	10.5476	9.95777	77.0922	29.7	74.8
	Oxytropis ochrocephala Bunge	W2N32	13	0.0144444	11.82	115.1	31.5	3	0.23	0.500435	1.31	22.28	309.34				9.68689	4.84344	25.911	56.739	32.6	55.1
	Taraxacum lugubre Dahlst.	W2N32	20	0.0222222	14.76	100.2	32.8	2.7	0.29	0.345517	1.37	20.25	328.22				9.30999	4.65499	46.8107	76.4393	52.8	72.9
	Gentiana futtereri Diels et Gilg	W2N32	8	0.00888889	10.24	109.3	36.4	3	0.19	0.575263	1.43	22.17	316.11				9.7091	4.85455	21.5507	52.4493	25.8	48.4
			900		8.66204	108.181	48.6728	2.11967	0.0757778	1056.09	1.30183	20.5056	314.015				5.69064	2.84532	42.1949	60.3051	46.4	58.2
																	22.7504	11.3752	24.324	96.726	31.3	80.4
																	19.5931	2.82801	29.7962	41.1746	10.2	80.4
																	11.7847	1.70097	32.0357	38.9352
	Kobresia humilis (C.A.Mey.ex Trautv)	W3N0	612	0.665217	4.62	53.7	32.3	1.5	0.01	5.37	1.3	20.89	311.19					4.97019	24.5461	46.4247			261.714
	Poa pratensis L.	W3N0	226	0.245652	45.1	250.1	165.3	4.9	0.39	0.641282	1.3	19.35	309.28				1.24197	0.620987	1.44874	5.40126	2.1	5.1
	Potentilla anserina L.	W3N0	18	0.0195652	15.24	172.1	50.6	2.3	0.2	0.8605	1.22	21.32	317.35				0.434933	0.217466	3.43292	4.81708	3.5	4.5
	Oxytropis ochrocephala Bunge	W3N0	31	0.0336957	11.74	101.3	58.2	2.6	0.26	0.389615	1.32	19.69	320.63				0.613052	0.306526	2.7995	4.7505	3.2	4.4
	Taraxacum lugubre Dahlst.	W3N0	26	0.0282609	13.36	111.1	40.6	2.8	0.22	0.505	1.3	20.52	325.07				0.532291	0.266145	3.30301	4.99699	3.6	4.7
	Gentiana futtereri Diels et Gilg	W3N0	7	0.0076087	10.04	91.2	27.1	3	0.18	0.506667	1.3	19.66	310.52				0.499166	0.249583	3.03072	4.61928	3.1	4.2
			920		15.2999	107.774	66.3975	2.43609	0.122717	379.906	1.29911	20.4599	311.547				1.04881	0.524404	1.53111	4.86889	2.3	4.6
																	1.52616	0.76308	1.19654	6.05346	2.7	5.9
																	1.02794	0.513971	1.31431	4.58569	2.1	4.3
	Kobresia humilis (C.A.Mey.ex Trautv)	W3N0	608	0.671823	4.84	77.3	47.1	1.9	0.01	7.73	1.3	21.01	307.48				0.408248	0.204124	2.65039	3.94961	2.7	3.6
	Poa pratensis L.	W3N0	227	0.250829	62.26	272.4	180.2	5.9	0.31	0.87871	1.3	18.5	302.55				0.623832	0.311916	2.48234	4.46766	2.8	4.1
	Potentilla anserina L.	W3N0	21	0.0232044	14.38	202.4	83.2	3.3	0.27	0.74963	1.31	20.58	300.03				0.948683	0.474342	1.59043	4.60957	2.3	4.4
	Oxytropis ochrocephala Bunge	W3N0	32	0.0353591	9.7	107.6	34.5	3.8	0.28	0.384286	1.3	18.56	307.31				0.60553	0.302765	2.03647	3.96353	2.6	3.9
	Taraxacum lugubre Dahlst.	W3N0	11	0.0121547	18.06	132.2	33.2	3.9	0.2	0.661	1.31	18.72	312.33				0.854016	0.123267	3.24785	3.74381	2.1	5.9
	Gentiana futtereri Diels et Gilg	W3N0	6	0.00662983	11.58	84.2	27.5	2.9	0.21	0.400952	1.3	19.53	322.07				0.863536	0.124641	3.24305	3.74862
			905		19.8412	130.924	80.5786	3.03392	0.104464	631.025	1.30035	20.2462	306.22					.124640687a	3.22150103a	3.77016564a			-0.0174653
																	0.055	0.0275	0.0749827	0.250017	0.11	0.21
																	0.015	0.0075	0.213632	0.261368	0.22	0.25
	Kobresia humilis (C.A.Mey.ex Trautv)	W3N0	604	0.655098	4.5	60.9	32.3	2.1	0.01	6.09	1.26	20	305.11				0.0532291	0.0266145	0.120301	0.289699	0.15	0.26
	Poa pratensis L.	W3N0	251	0.272234	68.68	299.9	155.1	7.1	0.41	0.731463	1.37	20.05	304.27				0.0645497	0.0322749	0.132287	0.337713	0.17	0.3
	Potentilla anserina L.	W3N0	16	0.0173536	13.42	203.7	85.8	2.4	0.3	0.679	1.27	19.33	302.22				0.0543906	0.0271953	0.200952	0.374048	0.21	0.33
	Oxytropis ochrocephala Bunge	W3N0	14	0.0151844	10.26	133.9	33.1	2.1	0.33	0.405758	1.33	20.02	302.14				0.0512348	0.0256174	0.205974	0.369026	0.24	0.36
	Taraxacum lugubre Dahlst.	W3N0	26	0.0281996	11.94	102.9	75.8	3.1	0.31	0.331935	1.28	19.22	305.31				0.0408248	0.0204124	0.155039	0.284961	0.19	0.28
	Gentiana futtereri Diels et Gilg	W3N0	11	0.0119306	10.8	106.4	38.1	2.9	0.25	0.4256	1.38	20.42	307.51				0.0866025	0.0433013	0.187196	0.462804	0.22	0.43
			922		22.4992	131.278	67.9668	3.50412	0.140108	423.222	1.29318	19.9853	304.82				0.0129099	0.00645497	0.254457	0.295543	0.26	0.29
																	0.0506623	0.0253311	0.194385	0.355615	0.2	0.31
																	0.0613052	0.0306526	0.22495	0.42005	0.26	0.38
	Kobresia humilis (C.A.Mey.ex Trautv)	W3N0	602	0.649407	5.5	64.5	30.3	2.2	0.01	6.45	1.3	22.21	303.11				0.0788987	0.0394493	0.116955	0.368045	0.19	0.36
	Poa pratensis L.	W3N0	271	0.292341	68.38	307.3	148.2	6.1	0.38	0.808684	1.3	22.06	311.2				0.0676545	0.00976508	0.236605	0.275895	0.11	0.43
	Potentilla anserina L.	W3N0	11	0.0118662	15.02	164.1	68.4	2.5	0.28	0.586071	1.22	21.23	307.24				0.056063	0.00809199	0.239839	0.272661
	Oxytropis ochrocephala Bunge	W3N0	11	0.0118662	9.16	80.2	57.6	2.1	0.21	0.381905	1.24	20.31	300.05					0.0138973	0.225662	0.286838			0.00153185
	Taraxacum lugubre Dahlst.	W3N0	21	0.0226537	11.94	93.9	58.4	2.1	0.25	0.3756	1.28	22.25	311.07				0.231467	0.115734	0.308656	1.04529	0.462381	0.901818
	Gentiana futtereri Diels et Gilg	W3N0	11	0.0118662	9.8	108.7	42.8	2.9	0.19	0.572105	1.22	20.66	300.52				0.0720506	0.0360253	0.309351	0.538648	0.354	0.512727
			927		24.2357	138.039	66.3279	3.34854	0.131316	423.788	1.29694	22.1145	305.637				0.251132	0.125566	0.178509	0.977722	0.36	0.915333
																	0.189336	0.0946678	0.262208	0.864758	0.393214	0.76
																	0.118648	0.0593238	0.171332	0.548922	0.292069	0.537143
	Kobresia humilis (C.A.Mey.ex Trautv)	W3N16	602	0.645923	6.88	68.2	23.3	1.3	0.01	6.82	1.3	20.2	306.87				0.074898	0.037449	0.281662	0.520021	0.328611	0.485417
	Poa pratensis L.	W3N16	263	0.282189	35.54	333.1	156.9	7.2	0.44	0.757045	1.22	20.06	310.68				0.0641796	0.0320898	0.409562	0.61381	0.428929	0.585238
	Potentilla anserina L.	W3N16	17	0.0182403	15.92	184.3	66.8	3.5	0.28	0.658214	1.27	20.5	303.04				0.103651	0.0518256	0.214798	0.544662	0.292093	0.517273
	Oxytropis ochrocephala Bunge	W3N16	8	0.00858369	9.3	96.5	34.1	2.3	0.24	0.402083	1.26	20.58	302.31				0.0254154	0.0127077	0.373125	0.454008	0.390357	0.448966
	Taraxacum lugubre Dahlst.	W3N16	26	0.027897	11.52	84.2	46.8	3.2	0.28	0.300714	1.25	20.08	307.08				0.158062	0.0790311	0.178587	0.681611	0.323793	0.661
	Gentiana futtereri Diels et Gilg	W3N16	16	0.0171674	9.92	108.1	39.2	2.8	0.18	0.600556	1.23	21.55	303.37				0.112237	0.0561183	0.210481	0.567668	0.261081	0.528846
			932		15.3348	146.444	62.8151	3.09238	0.148691	967.646	1.27394	20.1891	307.782				0.13915	0.0695748	0.35626	0.799095	0.384444	0.685789
																	0.160333	0.0231421	0.428892	0.522004	0.261081	0.915333
																	0.144286	0.0208259	0.433211	0.517685
	Kobresia humilis (C.A.Mey.ex Trautv)	W3N16	600	0.695249	6.14	61.8	37.3	1.5	0.01	6.18	1.3	20.05	303.07					0.0294761	0.410571	0.540324			0.00522146
	Poa pratensis L.	W3N16	203	0.235226	35.88	362.2	179.8	3.2	0.39	0.928718	1.34	20.33	300.01				0.0386221	0.019311	1.28604	1.40896	1.31	1.39
	Potentilla anserina L.	W3N16	15	0.0173812	15.48	155.6	63.6	2.5	0.3	0.518667	1.4	20.2	305.54				0.0236291	0.0118145	1.3699	1.4451	1.39	1.44
	Oxytropis ochrocephala Bunge	W3N16	16	0.01854	14.16	92.8	59.6	2.5	0.26	0.356923	1.24	21.03	302.11				0.183121	0.0915605	0.878613	1.46139	1.01	1.42
	Taraxacum lugubre Dahlst.	W3N16	16	0.01854	7.38	95.7	53.6	2.3	0.28	0.341786	1.25	20.09	305.36				0.19721	0.0986049	1.2587	1.8863	1.31	1.76
	Gentiana futtereri Diels et Gilg	W3N16	13	0.0150637	8.54	118.5	39.7	2.8	0.17	0.697059	1.24	20.07	306.53				0.152534	0.0762671	1.22728	1.71272	1.3	1.67
			863		13.5058	136.15	72.0286	1.97022	0.116477	947.443	1.3082	20.1377	302.47				0.190875	0.0954376	1.24127	1.84872	1.37	1.79
																	0.227816	0.113908	0.962494	1.68751	1.13	1.64
																	0.190175	0.0950877	1.36239	1.96761	1.43	1.86
	Kobresia humilis (C.A.Mey.ex Trautv)	W3N16	612	0.663055	7.2	75.4	28.2	1.7	0.01	7.54	1.3	20.44	306.43				0.120277	0.0601387	1.53861	1.92139	1.62	1.87
	Poa pratensis L.	W3N16	252	0.273023	39.58	372.1	162.7	3.3	0.46	0.808913	1.3	20.35	310.4				0.282061	0.14103	1.04368	1.94132	1.21	1.88
	Potentilla anserina L.	W3N16	16	0.0173348	16.16	145.9	46.4	2.6	0.25	0.5836	1.26	22.44	301.44				0.265895	0.132947	1.0919	1.9381	1.25	1.82
	Oxytropis ochrocephala Bunge	W3N16	17	0.0184182	10.72	69.1	77.1	2.6	0.18	0.383889	1.31	20.64	302.31				0.298105	0.149053	1.02565	1.97435	1.21	1.8
	Taraxacum lugubre Dahlst.	W3N16	15	0.0162514	7.7	96.6	46.4	2.4	0.17	0.568235	1.34	20.29	307.08				0.228066	0.0329185	1.41211	1.54456	1.01	1.88
	Gentiana futtereri Diels et Gilg	W3N16	11	0.0119177	7.18	135.9	30.3	2.8	0.21	0.647143	1.22	20.46	300.39				0.19913	0.0287419	1.42004	1.53662
			923		16.2685	158.577	66.4585	2.1935	0.145135	446.89	1.29919	20.4516	307.29					0.0438914	1.38173	1.57494			0.0132042
																	2.52327	1.26164	16.9474	24.9776	19.02	24.53
																	0.588501	0.29425	18.0736	19.9464	18.25	19.68
	Kobresia humilis (C.A.Mey.ex Trautv)	W3N16	623	0.671336	8.2	59.5	30.3	1.9	0.01	5.95	1.3	20.8	308.03				0.371248	0.185624	18.1168	19.2982	18.21	19.02
	Poa pratensis L.	W3N16	235	0.253233	39.58	307.1	105.6	4.4	0.37	0.83	1.21	19.79	309.34				4.40144	2.20072	13.5813	27.5887	14.38	24.13
	Potentilla anserina L.	W3N16	21	0.0226293	16.16	176.2	58.2	2.5	0.18	0.978889	1.24	22.79	300.01				1.59363	0.796817	18.1142	23.1858	18.79	22.56
	Oxytropis ochrocephala Bunge	W3N16	16	0.0172414	10.16	65.4	63.6	2.8	0.2	0.327	1.22	20.82	300.07				3.09267	1.54634	22.5814	32.4236	22.91	29.45
	Taraxacum lugubre Dahlst.	W3N16	22	0.0237069	7.38	87.5	58.2	2.5	0.2	0.4375	1.32	21.09	305.36				0.548475	0.274238	22.8698	24.6152	23.02	24.23
	Gentiana futtereri Diels et Gilg	W3N16	11	0.0118534	7.54	88.2	29.8	2.7	0.23	0.383478	1.32	22.85	301.37				0.832907	0.416453	19.5747	22.2253	20.11	21.87
			928		16.3331	125.947	51.2294	2.58588	0.115399	874.888	1.27518	20.6208	307.901				1.93069	0.965345	18.7228	24.8672	20.25	24.31
																	0.333504	0.166752	15.6468	16.7082	15.72	16.52
																	0.478217	0.239109	19.6265	21.1485	20.08	21.09
	Kobresia humilis (C.A.Mey.ex Trautv)	W3N32	674	0.651838	8.4	62.6	42.4	1.1	0.01	6.26	1.3	20.9	302.43				1.58714	0.793568	19.9545	25.0055	20.1	23.31
	Poa pratensis L.	W3N32	270	0.261122	39.02	297.3	128.5	3.5	0.39	0.762308	1.36	20.06	309.62				3.19766	0.461542	20.1465	22.0035	14.38	29.45
	Potentilla anserina L.	W3N32	17	0.016441	16.36	171.5	51.3	2.7	0.27	0.635185	1.28	20.58	308.41				1.95595	0.282318	20.5024	21.6476
	Oxytropis ochrocephala Bunge	W3N32	23	0.0222437	11.9	71.7	57.1	2.1	0.22	0.325909	1.23	21.07	308.63					0.805813	19.3014	22.8486			6.83558
	Taraxacum lugubre Dahlst.	W3N32	31	0.0299807	8.4	88.4	31.3	2.6	0.3	0.294667	1.21	20.29	307.7				50.0056	25.0028	168.202	327.343	220.7	322.65
	Gentiana futtereri Diels et Gilg	W3N32	19	0.0183752	7.7	80.6	31.4	2.7	0.17	0.474118	1.01	20.65	304.24				0.465976	0.232988	325.779	327.261	326.15	327.2
			1034		16.5914	126.982	64.821	1.84961	0.129807	438.685	1.30575	20.6563	304.735				14.9463	7.47317	295.805	343.37	302.22	332.11
																	56.2996	28.1498	251.027	430.198	290.18	397.53
																	49.5755	24.7878	254.427	412.198	301.01	407.21
	Kobresia humilis (C.A.Mey.ex Trautv)	W3N32	561	0.537356	2.06	66.3	40.2	1.3	0.01	6.63	1.2	20.08	302.17				24.408	12.204	273.409	351.086	276.12	329.05
	Poa pratensis L.	W3N32	397	0.380268	36.64	352.1	144.4	3.9	0.39	0.902821	1.25	22.5	300.71				3.51721	1.75861	314.798	325.992	315.12	322.24
	Potentilla anserina L.	W3N32	16	0.0153257	16.24	147.8	53.8	2.7	0.22	0.671818	1.26	20.12	284.25				7.69512	3.84756	315.898	340.387	322.1	338.18
	Oxytropis ochrocephala Bunge	W3N32	32	0.0306513	8.28	78.1	56.6	2.1	0.2	0.3905	1.29	20.32	324.04				5.31758	2.65879	327.809	344.731	328.42	340.22
	Taraxacum lugubre Dahlst.	W3N32	27	0.0258621	7.28	89.3	53.8	2.7	0.21	0.425238	1.21	20.31	232.11				7.80604	3.90302	306.024	330.866	311.07	325.31
	Gentiana futtereri Diels et Gilg	W3N32	11	0.0105364	8.9	80.4	42.5	2.9	0.19	0.423158	1.29	20.63	321.62				0.993042	0.496521	334.64	337.8	335.36	337.08
			1044		15.8247	177.335	80.911	2.38774	0.170613	959.241	1.2239	21.02	300.404				52.8135	26.4068	196.474	364.551	232.11	330.12
																	37.8893	5.46885	305.668	327.672	220.7	407.21
																	31.4886	4.54498	307.452	325.887
	Kobresia humilis (C.A.Mey.ex Trautv)	W3N32	461	0.450635	2.06	69.8	59.2	1.8	0.01	6.98	1.3	21.81	305.34					7.75796	299.595	333.745			474.349
	Poa pratensis L.	W3N32	490	0.478983	41.34	274.5	164.3	3.6	0.4	0.68625	1.2	20.58	319.22				0.990949	0.495474	10.1732	13.3268	10.8348	13.1533
	Potentilla anserina L.	W3N32	26	0.0254154	15.86	198.1	66.6	2.8	0.19	1.04263	1.3	20.07	301.24				0.527576	0.263788	16.349	18.028	16.5859	17.8712
	Oxytropis ochrocephala Bunge	W3N32	7	0.00684262	12.44	84.3	53.1	2.3	0.26	0.324231	1.3	21.57	301.17				0.982748	0.491374	15.5293	18.6568	15.9399	18.2378
	Taraxacum lugubre Dahlst.	W3N32	19	0.0185728	7.28	90.3	56.6	2.8	0.19	0.475263	1.3	20.22	302.12				6.93799	3.46899	6.54359	28.6234	12.0257	27.6446
	Gentiana futtereri Diels et Gilg	W3N32	20	0.0195503	8.1	107.4	43.7	2.1	0.21	0.511429	1.26	22.85	318.22				2.3824	1.1912	12.3914	19.9733	13.7912	19.2717
			1023		21.5113	172.324	109.336	2.71544	0.210342	1007.3	1.25132	21.1658	312.048				1.99579	0.997893	8.32971	14.6812	9.71228	14.3627
																	0.194182	0.0970911	13.1887	13.8067	13.2992	13.689
																	0.518556	0.259278	14.888	16.5383	15.1159	16.2565
	Kobresia humilis (C.A.Mey.ex Trautv)	W3N32	560	0.554455	2.76	73.5	25.7	1.7	0.01	7.35	1.3	20.51	302.33				1.43013	0.715063	13.2461	17.7974	13.9128	16.7514
	Poa pratensis L.	W3N32	397	0.393069	55.18	306.9	177.2	4.7	0.48	0.639375	1.3	21.98	311.02				0.393866	0.196933	19.0594	20.3129	19.1428	20.0561
	Potentilla anserina L.	W3N32	8	0.00792079	19.86	189.1	70.4	2.8	0.36	0.525278	1.31	21.12	296.52				0.404403	0.202201	15.8551	17.1421	15.9014	16.7869
	Oxytropis ochrocephala Bunge	W3N32	13	0.0128713	13.84	90.6	59.6	2.5	0.28	0.323571	1.34	21.04	308.2				3.10665	1.55333	7.67163	17.5584	9.95753	16.4239
	Taraxacum lugubre Dahlst.	W3N32	11	0.0108911	10.88	101.2	50.4	2.9	0.21	0.481905	1.28	20.1	310.12				3.26499	0.471261	14.4549	16.351	9.71228	27.6446
	Gentiana futtereri Diels et Gilg	W3N32	21	0.0207921	8.08	103.2	49.2	2.7	0.21	0.491429	1.32	21.56	307.07				2.45531	0.354394	14.6842	16.1217
			1010		23.8418	167.297	86.798	2.93208	0.207327	20.5041	1.30079	21.1168	305.959					0.733402	13.7887	17.0171			4.94741
																	1.80188	0.900941	12.6905	18.4249	13.6835	17.9051
																	0.378144	0.189072	12.9051	14.1085	12.9433	13.7554

## Sheet: Physical and chemical propertie
2023年
Treatment	Total nitrogen (g/kg)	total carbon (g/kg)	total phosphorus (g/kg)	PH	soil bulk density (mg/kg)	Soil available phosphorus (mg/kg)	ammonium nitrogen (mg/kg)	nitrate nitrogen (mg/kg)	soil water content(%)	temperature ℃	SC/N	SC/P	SN/P	Soil organic carbon g/kg
W0N0	3.98	36.58	0.65	7.27	1.17517	3.1	4.09	2.47	32.75	7.13	10.6985	65.5077	6.12308	31.6983
W0N0	3.72	36.84	0.63	7.58	1.29499	3.7	4.07	5.08	34.77	7.31	10.7097	63.2381	5.90476	31.9834
W0N0	4	38.63	0.76	6.82	1.43065	6.93	4.17	2.63	35.18	8.53	15.6575	82.4079	5.26316	31.888
W0N0	3.9	40.35	0.68	7.22333	1.55575	4.57667	4.11	3.39333	34.2333	7.65667	12.3552	70.3846	5.76367	31.9683
W0N16	3.29	32.23	0.65	7.48	1.3451	3.9	5.58	6.57	32.46	7.11	10.7082	54.2	5.06154	33.0349
W0N16	4.98	33.65	0.72	6.97	1.39114	3.7	4.09	6.4	35.28	8.8	10.7731	74.5139	6.91667	31.4125
W0N16	4.08	42.4	0.81	6.96	1.56183	7.5	7.14	4.9	34.19	7.02	15.2941	77.037	5.03704	32.6091
W0N16	4.11667	45.42	0.726667	7.13667	1.29275	5.03333	5.60333	5.95667	33.9767	7.64333	12.2585	68.5836	5.67175	32.2698
W0N32	5.61	46.71	0.66	7.47	1.25452	4.83	9.63	4.88	33.98	9.17	8.50446	72.2879	8.5	38.6123
W0N32	5.09	42.01	0.66	7.57	1.63766	4.93	8.47	7.48	35.93	7.39	8.64637	66.6818	7.71212	39.7121
W0N32	4.4	34.84	0.67	7.21	1.29279	5.37	8.72	7.37	37.79	9.61	14.7364	96.7761	6.56716	37.9788
W0N32	5.03333	32.18	0.663333	7.41667	1.36659	5.04333	8.94	6.57667	35.9	8.72333	10.6291	78.5819	7.5931	38.7678
W1N0	3.73	37.75	0.66	7.42	1.44873	4.9	4.16	3.58	34.08	9.07	12.8016	72.3485	5.65152	29.896
W1N0	3.7	39.59	0.87	7.16	1.34407	7.9	6.28	5.68	32.09	9.22	13.4027	57	4.25287	29.7105
W1N0	4.08	38.62	0.77	7.39	1.32148	5.47	9.33	9.98	35.17	8	13.1422	69.6364	5.2987	29.6802
W1N0	3.83667	38.92	0.766667	7.32333	1.34418	6.09	6.59	6.41333	33.78	8.2	13.1155	66.3283	5.0677	29.7623
W1N16	5.33	39.22	0.81	7.32	1.16493	6.9	9.13	4.45	33.82	8.1	12.9869	85.4568	6.58025	31.0043
W1N16	3.3	37.08	0.64	7.71	1.58375	3.73	8.27	8.65	35.29	9.31	11.2364	57.9375	5.15625	30
W1N16	4.96	39.42	0.76	7.52	1.46569	5.53	5.63	13.54	34.42	8.1	10.7702	70.2895	6.52632	30.1013
W1N16	4.53	38.24	0.736667	7.51667	1.30554	5.38667	7.67667	8.88	34.51	9	11.6645	71.2279	6.0876	30.3654
W1N32	3.76	38.07	0.84	7.29	1.28235	8.37	12.34	13.58	34.83	8.53	18.6356	83.4167	4.47619	33.7802
W1N32	4.84	39.36	0.73	7.57	1.39438	4.67	9.46	17.07	38.13	8.83	10.405	68.9863	6.63014	32.8021
W1N32	5.88	38.16	0.8	7.47	1.34102	6.1	10.91	17.43	34.67	8.22	10.5714	77.7	7.35	33.7421
W1N32	4.82667	39.86	0.79	7.44333	1.39329	6.38	10.9033	16.0267	35.8767	8.86	13.204	76.701	6.15211	33.4348
W2N0	3.59	39.68	0.81	7.59	1.34932	8.2	6.39	5.85	34.92	10.13	14.117	62.5679	4.4321	33.8533
W2N0	4.28	37.75	0.68	7.61	1.34706	6	7.46	11.87	33.87	9.18	10.9229	68.75	6.29412	34.4463
W2N0	5.34	38.97	0.77	7.55	1.40614	5.47	6.47	15.26	33.34	9.04	10.6685	73.987	6.93506	33.0923
W2N0	4.40333	37.46	0.753333	7.58333	1.391	6.55667	6.77333	10.9933	34.0433	8	11.9028	68.435	5.88709	33.7999
W2N16	5.61	38.46	0.64	7.45	1.46153	4.7	8.69	4.12	33.2	9.15	10.4207	91.3438	8.76562	28.6663
W2N16	4	38.97	0.59	7.71	1.35226	2.8	6.54	12.44	34.92	9	15.4925	105.034	6.77966	29.1456
W2N16	4.07	39.14	0.62	7.62	1.36273	3.27	5.53	14.54	39.14	9	10.5995	69.5806	6.56452	27.3263
W2N16	4.56	38.82	0.616667	7.59333	1.30379	3.59	6.92	10.3667	35.7533	9.2	12.1709	88.6528	7.36993	28.3666
W2N32	4.9	39.82	0.73	7.51	1.48328	6.9	11.75	14.58	36.32	9.16	10.7796	72.3562	6.71233	31.0012
W2N32	6.83	39.78	0.67	7.69	1.29923	3.37	6.52	19.08	35.96	9.07	10.2167	104.149	10.194	31.6551
W2N32	4.39	35.99	0.67	7.54	1.34919	3.17	5.38	20.62	33.24	9	10.4761	68.6418	6.55224	31.0211
W2N32	5.37333	39.9	0.69	7.58	1.37648	4.48	7.88333	18.0933	35.1733	9.25	10.4908	81.7157	7.81953	31.2114
W3N0	4.58	38	0.63	7.58	1.21432	5.3	15.82	7.05	30.42	10.02	14.8472	107.937	7.26984	36.051
W3N0	6.7	39.93	0.66	7.63	1.18962	3.47	3.24	17.74	24.14	9.59	6.10896	62.0152	10.1515	38.0318
W3N0	4.61	38.35	0.63	7.62	1.12387	8.73	7.42	14.53	33.64	10.71	8.31887	60.873	7.31746	37.0526
W3N0	5.29667	39.9	0.64	7.61	1.05215	5.83333	8.82667	13.1067	29.4	9.60667	9.75833	76.9416	8.24627	37.0459
W3N16	4.48	39.26	0.61	7.7	1.25241	5.3	10.08	11.25	30.68	9.85	15.0134	110.262	7.34426	34.6522
W3N16	6.27	39.44	0.62	7.76	1.13323	3.03	9.86	18.25	20.06	10.62	5.58852	56.5161	10.1129	34.6922
W3N16	5.48	37.08	0.68	7.63	1.36602	3.1	10.23	17.08	29.42	9.3	8.59124	69.2353	8.05882	35.2034
W3N16	5.41	42.79	0.636667	7.69667	1.2975	3.81	10.0567	15.5267	26.72	9.97	9.73105	78.6712	8.50533	34.8454
W3N32	5.99	39.91	0.72	7.51	1.17754	7.6	14.52	11.48	25.31	10.72	10.8364	90.1528	8.31944	37.7229
W3N32	7.5	38.43	0.72	7.38	1.19882	4.13	12.5	34.51	27.19	9.94	7.39067	76.9861	10.4167	37.8824
W3N32	5.43	39.34	0.73	7.52	1.28632	4.87	13.2	31.98	22.68	9.15	10.5599	78.5479	7.43836	36.211
W3N32	6.30667	38.22	0.723333	7.47	1.29675	5.53333	13.4067	25.99	25.06	10.03	9.59564	81.8956	8.72482	37.2723
2024年
Treatment	Total nitrogen (g/kg)	total carbon (g/kg)	total phosphorus (g/kg)	PH	soil bulk density (mg/kg)	Soil available phosphorus (mg/kg)	ammonium nitrogen (mg/kg)	nitrate nitrogen (mg/kg)	soil water content(%)	temperature ℃	SC/N	SC/P	SN/P	Soil organic carbon g/kg
W0N0	3.35	40.21	34.17	0.614408	1.51	7.48	3.47575	4.24196	4.56	38.15	8.13	10.2	55.6145	5.4524
W0N0	4.44	36.96	30.71	0.680524	1.49	7.1	5.25722	4.43296	5.49	37.67	7.31	6.91667	45.127	6.52438
W0N0	5.32	36.25	30.21	0.762358	1.13	7.22	4.51674	4.88393	5.4	30.18	8.53	5.67857	39.6271	6.97835
W0N0	6.35	34.5133	31.7367	0.733713	1.05	7	4.45755	3.82825	4.33	37.23	7.65	4.9979	43.2549	8.65461
W0N16	7.7	33.4356	30.76	0.623521	1.5	7.12	4.61243	4.83	6.76	35.46	7.21	3.99481	49.3328	12.3492
W0N16	6.25	44.9884	33.02	0.623059	1.11	7.5	4.37825	6.2	6.57	38.11	8.8	5.2832	52.9966	10.0312
W0N16	3.05	33.1427	32.22	0.695912	1.24	7.07	4.66	6.18	6.22	36.19	8.02	10.5639	46.2989	4.38274
W0N16	3.01	36.8959	30.46	0.651461	1.23	7.16	4.19332	6.36	6.64	33.97	7.64	10.1196	46.7565	4.62039
W0N32	5.79	33.2432	30.18	0.638567	1.25	7.01	4.91	9.44	6.96	33.98	8.7	5.21244	47.2621	9.06718
W0N32	6.01	32.9664	31.24	0.612924	1.33	7.2	3.8	8.14	5.88	35.93	7.3	5.198	50.9688	9.80546
W0N32	4.64	44.9201	28.15	0.820133	1.29	7.3	4.76	8.94	6.34	37.79	7.91	6.06681	34.3237	5.65762
W0N32	4.87	48.7202	30.49	0.702108	1.13	7.24	4.82	9.34	7.44	35.9	7.92	6.26078	43.4264	6.93626
W1N0	6.71	34.3606	30.54	0.776509	1.34	7.13	4.11	6.85	6.13	34.08	8.77	4.55142	39.3299	8.64124
W1N0	5.34	33.5775	34.4	0.645616	1.34	7.4	4.12	7.4	6.25	32.09	8.67	6.44195	53.2824	8.27116
W1N0	5.35	44.2511	22.58	0.691392	1.21	7.06	4.89	6.2	6.74	36.17	8.6	4.22056	32.6588	7.73801
W1N0	3.1	47.2869	38.88	0.619389	1.24	7.3	5.08	7.24	6.96	33.78	8.27	12.5419	62.7716	5.00494
W1N16	5.92	33.9015	39.6	0.747273	1.16	7.16	3.89	7.26	8.25	33.82	8.33	6.68919	52.9927	7.92214
W1N16	5.13	45.0145	32.1	0.697607	1.37	7.26	4.37	8.86	9.53	35.29	8.6	6.25731	46.0144	7.35371
W1N16	5.88	36.6072	30.88	0.674961	1.26	6.87	5.53	7.38	8.29	34.42	8.79	5.2517	45.7508	8.71162
W1N16	6.6	41.2134	23.47	0.668353	1.33	7.6	4.5	7.69	9.9	34.51	8.34	3.55606	35.1162	9.87503
W1N32	5.98	33.8152	35.02	0.675816	1.23	7.21	4.12635	9.55	15.15	34.83	8.53	5.85619	51.8188	8.84856
W1N32	6.19	32.9899	36.51	0.551081	1.23	7.3	4.83	11.39	15.76	35.13	8.56	5.89822	66.2515	11.2325
W1N32	5.58	43.9901	34.07	0.68119	1.27	7.03	4.75	10.6	17.72	34.67	8.8	6.10573	50.0154	8.19154
W1N32	5.91	47.1066	20.25	0.741403	1.32	7.27	4.61	12.7	17.11	34.17	8.17	3.4264	27.3131	7.97137
W2N0	5.52	32.8409	33.23	0.618099	1.32	7.24	4.4	7.24	9.34	32.92	8.13	6.01993	53.7616	8.93061
W2N0	5.47	32.929	27.53	0.660133	1.2	7.07	4.41	5.79	10.86	33.87	9.18	5.03291	41.7037	8.28621
W2N0	5.86	40.2568	32.42	0.663997	1.3	7.13	4.4	7.26	10.78	33.34	10.04	5.53242	48.8255	8.82534
W2N0	6.29	53.4249	30.25	0.681935	1.29	7.45	5	7.78	13.43	34.04	8.45	4.80922	44.3591	9.22376
W2N16	5.35	43.7384	32.01	0.66082	1.15	7.28	4.82	6.88	10.16	33.2	9.15	5.98318	48.4398	8.096
W2N16	5.15	44.0659	27.21	0.708228	1.32	7.3	4.55	6.98	10.45	34.92	10.27	5.2835	38.4199	7.27167
W2N16	6.2	50.9532	33.34	0.665118	1.32	7.29	4.73	7.9	10.99	33.14	8.02	5.37742	50.1264	9.32165
W2N16	6.84	34.134	30.5167	0.682353	1.3	7.01	4.21	6.27	12.36	31.75	8.37	4.4615	44.7227	10.0241
W2N32	5.48	34.6229	35.34	0.702862	1.48	7.04	4.4	7.9	14.26	34.32	8.14	6.44891	50.2801	7.79669
W2N32	6.61	58.4603	20.71	0.72023	1.2	7.3	5.33	8.7	18.28	32.96	9.15	3.13313	28.7547	9.17763
W2N32	6.06	46.7992	32.15	0.723082	1.1	7.42	4.2	7.8	19.51	33.24	9.27	5.30528	44.4624	8.38079
W2N32	6.49	34.8038	31.5433	0.635612	1.27	6.86	4.3	7.48	20.6	33.17	9.25	4.8603	49.6267	10.2106
W3N0	5.36	33.2868	30.13	0.64071	1.21	7.1	4.47	9.88	14.88	30.42	9.82	5.62127	47.026	8.36572
W3N0	6.42	34.207	30.26	0.670098	1.26	6.51	4.8	7.98	13.45	30.14	10.09	4.7134	45.1576	9.58069
W3N0	6.48	33.4556	25.22	0.706749	1.23	7.7	4.4	7.83	13.98	23.64	9.21	3.89198	35.6845	9.16875
W3N0	6.87	33.8186	31.62	0.738558	1.3	7.70333	4.68	9.86	12.54	27.4	10.1	4.60262	42.8132	9.30191
W3N16	6.56	33.7717	23.05	0.680845	1.25	6.9	4.62	9.25	15.17	30.68	10.45	3.51372	33.855	9.63509
W3N16	6.45	33.2102	30.33	0.641781	1.22	6.97	4.5	11.23	15.55	23.06	10.55	4.70233	47.2591	10.0502
W3N16	6.39	33.3938	35.22	0.645316	1.21	7.59	4.76	10.77	17.47	28.42	9.33	5.51174	54.5779	9.90212
W3N16	6.29	33.0807	28.7	0.695626	1.29	7.63	4.38	10.42	14.36	26.72	9.2	4.5628	41.2578	9.04222
W3N32	6.84	34.8789	30.03	0.678712	1.17	7.5	4.22	14.85	15.92	35.31	10.72	4.39035	44.2455	10.0779
W3N32	6.86	33.9782	27.37	0.765351	1.28	7.25	5	14.01	24.12	27.19	10.04	3.9898	35.7614	8.96321
W3N32	6.31	38.159	28.23	0.718391	1.18	7.01	4.83	13.84	24.9	22.68	9.22	4.47385	39.2962	8.78352
W3N32	7.11	35.672	29.5433	0.620818	1.25	7.35	4.3	12.57	21.98	25.06	9.27	4.15518	47.5878	11.4526
